# Supplementary material for: The FinO/ProQ-like protein PA2582 impacts antimicrobial resistance in Pseudomonas aeruginosa
Source: Front Microbiol. 2024 Jun 26;15:1422742. doi: 10.3389/fmicb.2024.1422742 (PMC11247311; doi:10.3389/fmicb.2024.1422742)
Supplement: Supplementary file 2 [file Table_1.xlsx]

## Sheet: Foglio1
General Information							RNASeq (PAO1∆proQ vs PAO1)
PAO1 ID	Gene Name	Start	Stop	Strand	Product Description	PseudoCap	Fold-Change	p-adj	baseMean PAO1∆proQ	baseMean PAO1
PA3006	psrA	3366970	3367671	-	transcriptional regulator PsrA	Transcriptional regulators	6.40664	3.73345e-17	4915.38	768.206
PA3584	glpD	4016441	4017979	+	glycerol-3-phosphate dehydrogenase	Energy metabolism	4.6583	1.19698e-08	434.423	94.327
PA3581	glpF	4012806	4013645	+	glycerol uptake facilitator protein	Transport of small molecules	4.29432	0.000285074	130.324	31.1203
PA3126	ibpA	3508717	3509166	-	heat-shock protein IbpA	Chaperones & heat shock proteins	4.03287	2.05277e-05	10618.9	2634.84
PA3273	PA3273	3667924	3668307	-	hypothetical protein	Hypothetical, unclassified, unknown	3.83836	0.0001555	138.792	36.1349
PA4762	grpE	5349201	5349761	-	heat shock protein GrpE	Chaperones & heat shock proteins	3.69378	3.30105e-06	2391.21	649.235
PA3187	PA3187	3577320	3578480	-	probable ATP-binding component of ABC transporter	Transport of small molecules	3.44007	0.00147416	803.655	235.187
PA4018	PA4018	4497573	4497848	-	hypothetical protein	Hypothetical, unclassified, unknown	3.21995	9.06181e-05	186.841	57.0414
PA3189	PA3189	3579351	3580283	-	probable permease of ABC sugar transporter	Transport of small molecules	3.13103	0.000247911	223.577	72.8157
PA5170	arcD	5820910	5822358	+	arginine/ornithine antiporter	Amino acid biosynthesis and metabolism	3.12854	0.00297635	11919.9	3811.69
PA2153	glgB	2371410	2373608	+	1,4-alpha-glucan branching enzyme	Energy metabolism	3.0352	0.000266413	194.893	64.1726
PA2753	PA2753	3114819	3115193	+	hypothetical protein	Hypothetical, unclassified, unknown	3.01641	0.000549389	973.476	324.559
PA0830	PA0830	904768	905601	-	hypothetical protein	Hypothetical, unclassified, unknown	2.98917	1.81174e-05	434.966	146.354
PA4577	PA4577	5125605	5125931	-	hypothetical protein	Hypothetical, unclassified, unknown	2.92476	1.18631e-05	1102.87	379.122
PA5053	hslV	5692576	5693109	+	heat shock protein HslV	Chaperones & heat shock proteins	2.8663	4.59228e-08	598.66	210.468
PA2173	PA2173	2395285	2395635	+	hypothetical protein	Hypothetical, unclassified, unknown	2.84698	0.0021727	149.187	52.934
PA4761	dnaK	5347198	5349111	-	DnaK protein	Chaperones & heat shock proteins	2.796	6.55224e-05	12070.2	4318.86
PA4648	PA4648	5215091	5215639	+	Pilin subunit CupE1	Cell wall / LPS / capsule	2.72488	0.000184049	944.013	348.304
PA4387	PA4387	4917663	4918130	-	conserved hypothetical protein	Membrane proteins	2.5991	0.00469621	645.638	250.172
PA3188	PA3188	3578513	3579358	-	probable permease of ABC sugar transporter	Transport of small molecules	2.59166	0.00286413	244.192	95.8389
PA4293	pprA	4816580	4819348	-	two-component sensor PprA	Two-component regulatory systems	2.59136	3.35816e-05	491.307	190.283
PA3231	PA3231	3618726	3618884	-	hypothetical protein	Membrane proteins	2.57132	0.000798486	196.709	76.9231
PA2244	pslN	2471075	2472076	+	hypothetical protein	DNA replication, recombination, modification and repair	2.57021	0.00193946	174.458	67.0116
PA2146	PA2146	2361706	2361873	+	conserved hypothetical protein	Hypothetical, unclassified, unknown	2.54713	0.00265746	519.149	204.302
PA3952	PA3952	4432595	4433311	-	hypothetical protein	Hypothetical, unclassified, unknown	2.52574	2.32318e-07	813.143	323.526
PA4573	PA4573	5121337	5121642	-	hypothetical protein	Hypothetical, unclassified, unknown	2.49315	1.59321e-05	776.069	313.194
PA2163	PA2163	2384548	2386602	-	hypothetical protein	Hypothetical, unclassified, unknown	2.45497	0.0546922	102.019	40.847
PA4542	clpB	5087408	5089972	-	ClpB protein	Chaperones & heat shock proteins	2.43033	0.000124798	6558.93	2700.92
PA2754a	PA2754a	3115699	3115896	-	hypothetical protein	Hypothetical, unclassified, unknown	2.41435	0.00171753	198.412	81.9376
PA5355	glcD	6022203	6023702	-	glycolate oxidase subunit GlcD	Carbon compound catabolism	2.40794	0.00130907	202.157	82.9036
PA5232	PA5232	5889829	5890902	-	conserved hypothetical protein	Membrane proteins	2.37401	0.000926271	1741.81	735.582
PA1137	PA1137	1228212	1229198	-	probable oxidoreductase	Putative enzymes	2.36644	0.00800364	258.778	110.219
PA3186	oprB	3575912	3577276	-	Glucose/carbohydrate outer membrane porin OprB precursor	Transport of small molecules	2.36616	0.0236916	787.593	334.47
PA1874	PA1874	2036441	2043847	+	hypothetical protein	Hypothetical, unclassified, unknown	2.35522	1.2558e-06	4021.37	1707.34
PA3692	lptF	4134591	4135376	+	Lipotoxon F, LptF	Membrane proteins	2.31348	0.000291515	7675.98	3316.71
PA3418	ldh	3824748	3825773	-	leucine dehydrogenase	Amino acid biosynthesis and metabolism	2.30736	0.00203675	2093.59	909.251
PA1907	PA1907	2077626	2079266	-	hypothetical protein	Putative enzymes	2.28473	0.0184935	114.937	49.8513
PA3459	PA3459	3865897	3867666	+	probable glutamine amidotransferase	Amino acid biosynthesis and metabolism	2.26843	2.04881e-05	1362.78	602.517
PA4475	PA4475	5003900	5004748	-	conserved hypothetical protein	Putative enzymes	2.26476	3.51617e-06	1107.63	491.029
PA2164	PA2164	2386595	2388346	-	probable glycosyl hydrolase	Putative enzymes	2.26402	0.0166613	141.861	63.509
PA4596	PA4596	5149064	5149582	+	EsrC	Transcriptional regulators	2.26392	0.045714	537.271	238.934
PA4877	PA4877	5473212	5473619	-	hypothetical protein	Hypothetical, unclassified, unknown	2.23881	0.000837916	555.084	247.384
PA5436	PA5436	6118332	6119747	-	probable biotin carboxylase subunit of a transcarboxylase	Central intermediary metabolism	2.23722	6.28418e-08	3059.5	1368.78
PA2181	PA2181	2403151	2404284	+	hypothetical protein	Amino acid biosynthesis and metabolism	2.22972	0.0112658	130.091	58.5533
PA1736	PA1736	1878980	1880185	+	probable acyl-CoA thiolase	Fatty acid and phospholipid metabolism	2.22498	0.00968784	152.472	69.1283
PA2176	PA2176	2396896	2397486	-	hypothetical protein	Hypothetical, unclassified, unknown	2.2184	0.00322277	182.341	81.6353
PA3691	PA3691	4134138	4134542	+	hypothetical protein	Fatty acid and phospholipid metabolism	2.21328	6.55537e-05	6236.69	2817.24
PA1542	PA1542	1679361	1680197	-	hypothetical protein	Putative enzymes	2.17661	0.00623464	259.25	119.887
PA4738	PA4738	5322510	5322707	-	conserved hypothetical protein	Hypothetical, unclassified, unknown	2.17023	0.000325225	15301.7	7048.64
PA1930	PA1930	2110226	2111521	+	probable chemotaxis transducer	Chemotaxis	2.16762	0.000917601	2023.14	935.475
PA2565	PA2565	2899924	2900349	-	hypothetical protein	Hypothetical, unclassified, unknown	2.16662	0.000126663	610.366	283.342
PA4523	PA4523	5065491	5067746	-	hypothetical protein	Hypothetical, unclassified, unknown	2.14719	0.00309803	8471.37	3947.42
PA0506	PA0506	564914	566719	+	probable acyl-CoA dehydrogenase	Fatty acid and phospholipid metabolism	2.10703	0.000211833	2285.17	1085.14
PA1604	PA1604	1746692	1747597	-	hypothetical protein	Hypothetical, unclassified, unknown	2.09688	0.00518696	513.815	246.846
PA1673	PA1673	1824969	1825430	+	microoxic hemerythrin, Mhr	Transport of small molecules	2.0959	0.0149151	5849.6	2792.97
PA2777	PA2777	3135044	3136000	-	conserved hypothetical protein	Transport of small molecules	2.09239	0.000770632	362.143	173.484
PA2134	PA2134	2349488	2350060	+	hypothetical protein	Membrane proteins	2.08786	0.0245838	288.736	138.315
PA2171	PA2171	2393708	2394178	+	hypothetical protein	Hypothetical, unclassified, unknown	2.07568	0.0317504	373.161	178.617
PA1878	PA1878	2048570	2049148	-	hypothetical protein	Putative enzymes	2.06827	0.00522904	333.931	162.246
PA2159	PA2159	2378794	2379210	-	conserved hypothetical protein	Hypothetical, unclassified, unknown	2.06238	0.0203175	274.027	133.301
PA4294	PA4294	4819358	4819864	-	hypothetical protein	Protein secretion/export apparatus	2.04982	0.0021169	437.849	215.423
PA4352	PA4352	4880318	4881178	-	conserved hypothetical protein	Adaptation, Protection	2.0448	0.00168023	7385.4	3614.03
PA2172	PA2172	2394182	2395258	+	hypothetical protein	Carbon compound catabolism	2.03123	0.0118367	236.168	116.199
PA3460	PA3460	3867707	3869464	+	probable acetyltransferase	Putative enzymes	2.01703	0.000926271	402.789	200.556
PA4043	ispA	4525551	4526438	+	geranyltranstransferase	Biosynthesis of cofactors, prosthetic groups and carriers	-2.00987	0.00109439	117.058	233.97
PA3791	PA3791	4249995	4250456	-	hypothetical protein	Hypothetical, unclassified, unknown	-2.01201	0.000840562	810.568	1629.64
PA0905.2	PA0905.2	991468	991544	+	tRNA-Arg	Translation, post-translational modification, degradation	-2.01321	2.84137e-06	456.438	917.811
PA3245	minE	3632430	3632684	+	cell division topological specificity factor MinE	Cell division	-2.01534	4.79921e-06	531.857	1069.9
PA0929	PA0929	1015938	1016657	+	two-component response regulator	Two-component regulatory systems	-2.01946	0.0148549	61.2342	123.692
PA3244	minD	3631618	3632433	+	cell division inhibitor MinD	Cell division	-2.0205	8.90028e-05	1177.76	2377.51
PA5204	argA	5858158	5859456	-	N-acetylglutamate synthase	Amino acid biosynthesis and metabolism	-2.02326	0.000124798	364.106	735.692
PA4774	PA4774	5362146	5363195	+	SpeE2	Amino acid biosynthesis and metabolism	-2.0306	0.00486754	258.274	524.93
PA4438	PA4438	4970797	4971891	-	conserved hypothetical protein	Energy metabolism	-2.03073	0.000285074	228.58	462.076
PA1698	popN	1847227	1848093	+	Type III secretion outer membrane protein PopN precursor	Protein secretion/export apparatus	-2.03213	0.000470739	152.513	309.683
PA0280	cysA	313938	314927	-	sulfate transport protein CysA	Transport of small molecules	-2.03793	0.0249542	109.431	221.337
PA0722	PA0722	790722	790973	+	hypothetical protein of bacteriophage Pf1	Related to phage, transposon, or plasmid	-2.05337	0.00170704	99.6826	205.571
PA1564	PA1564	1704522	1704761	+	conserved hypothetical protein	Translation, post-translational modification, degradation	-2.05421	0.0134154	56.1428	114.629
PA5315	rpmG	5985716	5985871	-	50S ribosomal protein L33	Translation, post-translational modification, degradation	-2.0787	0.000446382	399.867	829.044
PA1713	exsA	1857273	1858109	+	transcriptional regulator ExsA	Transcriptional regulators	-2.0792	4.36701e-10	771.951	1604.2
PA2819.1	PA2819.1	3173599	3173674	-	tRNA-Gly	Translation, post-translational modification, degradation	-2.08208	0.00171753	92.0966	190.703
PA5063	ubiE	5702669	5703439	+	ubiquinone biosynthesis methyltransferase UbiE	Biosynthesis of cofactors, prosthetic groups and carriers	-2.09319	0.00271599	335.638	700.33
PA2851	efp	3204514	3205080	-	translation elongation factor P	Translation, post-translational modification, degradation	-2.09979	7.12608e-05	1617.9	3394.65
PA4636	PA4636	5204928	5206088	+	hypothetical protein	Fatty acid and phospholipid metabolism	-2.11485	4.16296e-07	285.131	601.845
PA3094.2	PA3094.2	3475648	3475724	-	tRNA-Asp	Translation, post-translational modification, degradation	-2.11981	1.50195e-05	168.158	355.729
PA4570	PA4570	5117971	5118195	+	hypothetical protein	Hypothetical, unclassified, unknown	-2.12312	0.00640433	58.3584	124.238
PA3440a	PA3440a	3847200	3847538	+	Uncharacterized protein	Hypothetical, unclassified, unknown	-2.12593	2.39424e-05	226.646	480.144
PA5087	PA5087	5725479	5726348	-	type VI secretion lipase immunity protein, Tli5b2	Hypothetical, unclassified, unknown	-2.13523	0.00109796	108.578	232.584
PA5491	PA5491	6182396	6182689	-	probable cytochrome	Energy metabolism	-2.13646	2.68394e-08	329.448	703.664
PA0937	PA0937	1027445	1027984	+	conserved hypothetical protein	Hypothetical, unclassified, unknown	-2.13839	2.67452e-07	374.782	799.738
PA4482	gatC	5013671	5013961	+	Glu-tRNA(Gln) amidotransferase subunit C	Translation, post-translational modification, degradation	-2.14284	0.00442785	80.7527	172.636
PA0607	rpe	669415	670089	+	ribulose-phosphate 3-epimerase	Central intermediary metabolism	-2.16866	0.000148205	133.763	288.533
PA2459	PA2459	2759482	2760087	-	hypothetical protein	Hypothetical, unclassified, unknown	-2.17233	0.00441014	90.3672	195.298
PA4433	rplM	4965516	4965944	-	50S ribosomal protein L13	Translation, post-translational modification, degradation	-2.17409	4.28279e-14	2293.15	4984.62
PA4515	PA4515	5056095	5056775	+	conserved hypothetical protein	Membrane proteins	-2.17437	0.00331945	67.895	146.471
PA3133.3	PA3133.3	3515014	3515089	-	tRNA-Glu	Translation, post-translational modification, degradation	-2.18959	0.0104588	80.3808	174.207
PA1295	PA1295	1406459	1406752	+	conserved hypothetical protein	Hypothetical, unclassified, unknown	-2.1962	0.0118367	46.3855	100.669
PA1369	PA1369	1483123	1483875	+	hypothetical protein	Hypothetical, unclassified, unknown	-2.19975	0.00017954	216.419	474.163
PA4851	PA4851	5446179	5447444	+	hypothetical protein	Hypothetical, unclassified, unknown	-2.20148	3.96899e-07	242.754	533.019
PA1009	PA1009	1092510	1093067	-	hypothetical protein	Transcriptional regulators	-2.21921	3.09309e-05	129.988	287.567
PA2016	liuR	2206402	2206806	-	regulator of liu genes	Transcriptional regulators	-2.22954	0.000212307	230.499	511.625
PA4277.2	PA4277.2	4785688	4785761	-	tRNA-Gly	Translation, post-translational modification, degradation	-2.23255	0.00154819	89.9445	199.103
PA4545	comL	5091961	5092986	+	competence protein ComL	Cell wall / LPS / capsule	-2.23944	2.79331e-06	240.273	536.219
PA5531	tonB1	6224897	6225925	-	TonB1	Transport of small molecules	-2.24139	6.7512e-07	233.122	521.537
PA3235	PA3235	3623157	3623468	-	conserved hypothetical protein	Membrane proteins	-2.24453	0.00103916	334.255	750.928
PA4210	phzA1	4713796	4714284	+	probable phenazine biosynthesis protein	Secreted Factors (toxins, enzymes, alginate)	-2.2467	0.00397072	47.2123	105.624
PA1913	PA1913	2086021	2086701	-	hypothetical protein	Hypothetical, unclassified, unknown	-2.2586	6.85741e-05	162.707	365.515
PA0827	PA0827	901934	902812	-	hypothetical protein	Hypothetical, unclassified, unknown	-2.27205	0.00663771	45.7833	102.844
PA1840	PA1840	1998587	1998949	+	hypothetical protein	Hypothetical, unclassified, unknown	-2.28102	0.0007284	94.2313	213.785
PA0040	PA0040	41113	42801	+	conserved hypothetical protein	Protein secretion/export apparatus	-2.2844	0.000951235	77.4815	177.777
PA2637	nuoA	2982781	2983194	+	NADH dehydrogenase I chain A	Energy metabolism	-2.29245	9.90524e-06	339.805	778.294
PA2819.2	PA2819.2	3173759	3173834	-	tRNA-Gly	Translation, post-translational modification, degradation	-2.30162	5.3765e-06	257.139	591.933
PA4451	PA4451	4985491	4985730	-	conserved hypothetical protein	Hypothetical, unclassified, unknown	-2.31921	4.72478e-05	122.289	282.309
PA4568	rplU	5116313	5116624	-	50S ribosomal protein L21	Translation, post-translational modification, degradation	-2.3392	2.01048e-07	998.415	2332.8
PA1198	PA1198	1299558	1300175	+	conserved hypothetical protein	Fatty acid and phospholipid metabolism	-2.34579	1.78098e-08	2017.19	4730.6
PA3133.2	PA3133.2	3514845	3514920	-	tRNA-Ala	Translation, post-translational modification, degradation	-2.39519	0.000599063	76.0122	180.977
PA2970	rpmF	3328203	3328385	-	50S ribosomal protein L32	Translation, post-translational modification, degradation	-2.42091	1.18057e-11	1301.51	3148.32
PA2045	PA2045	2238541	2238801	-	conserved hypothetical protein	Hypothetical, unclassified, unknown	-2.43054	0.000585053	52.0932	125.867
PA1493	cysP	1620345	1621343	-	sulfate-binding protein of ABC transporter	Transport of small molecules	-2.43479	0.00392636	593.122	1442.46
PA0661	PA0661	714264	714686	-	conserved hypothetical protein	Membrane proteins	-2.43565	9.3802e-05	71.6343	173.543
PA2083	PA2083	2291791	2293065	+	probable ring-hydroxylating dioxygenase subunit	Carbon compound catabolism	-2.45119	0.0154505	79.2521	192.694
PA2966	acpP	3324947	3325183	-	acyl carrier protein	Fatty acid and phospholipid metabolism	-2.48191	3.94796e-07	6521.26	16182.3
PA2359	PA2359	2605937	2607022	-	probable transcriptional regulator	Transcriptional regulators	-2.48375	0.00328591	58.9513	145.262
PA1034	PA1034	1123148	1123348	-	hypothetical protein	Hypothetical, unclassified, unknown	-2.49021	2.05277e-05	106.335	262.973
PA5570	rpmH	6264227	6264361	-	50S ribosomal protein L34	Translation, post-translational modification, degradation	-2.51128	2.08405e-06	456.081	1142.65
PA4359	PA4359	4887279	4887506	-	conserved hypothetical protein	Transport of small molecules	-2.53728	0.000190123	54.264	137.954
PA3276	PA3276	3669166	3669588	-	hypothetical protein	Hypothetical, unclassified, unknown	-2.54598	0.000798486	47.5587	119.946
PA4826	PA4826	5418351	5418569	-	hypothetical protein	Hypothetical, unclassified, unknown	-2.59388	0.000266413	48.0527	125.506
PA4291	PA4291	4814213	4814899	+	hypothetical protein	Hypothetical, unclassified, unknown	-2.63988	3.96899e-07	138.356	363.944
PA4669.1	PA4669.1	5238277	5238351	+	tRNA-Gln	Translation, post-translational modification, degradation	-2.66013	5.17415e-10	206.143	547.399
PA3611	PA3611	4045160	4045570	+	hypothetical protein	Protein secretion/export apparatus	-2.68314	0.000451771	165.349	441.707
PA2853	oprI	3206915	3207166	+	Outer membrane lipoprotein OprI precursor	Membrane proteins	-2.69631	8.31573e-05	47304.4	127546
PA1151	imm2	1245665	1245928	+	pyocin S2 immunity protein	Adaptation, Protection	-2.70053	3.09517e-19	2409.48	6507.39
PA4773	PA4773	5361586	5362068	+	SpeD2	Amino acid biosynthesis and metabolism	-2.70961	4.76298e-05	202.698	548.13
PA5316	rpmB	5985883	5986119	-	50S ribosomal protein L28	Translation, post-translational modification, degradation	-2.74739	1.99886e-22	997.23	2740.09
PA3133.4	PA3133.4	3515138	3515213	-	tRNA-Ala	Translation, post-translational modification, degradation	-2.75785	0.000163834	63.0505	172.031
PA4090	PA4090	4573285	4573575	+	hypothetical protein	Hypothetical, unclassified, unknown	-2.77091	3.23907e-08	104.658	288.777
PA0579	rpsU	638900	639115	-	30S ribosomal protein S21	Translation, post-translational modification, degradation	-2.77466	4.23482e-11	613.076	1698.27
PA4042	xseB	4525312	4525554	+	exodeoxyribonuclease VII small subunit	DNA replication, recombination, modification and repair	-2.78728	8.31573e-05	43.154	119.946
PA3842	PA3842	4304690	4305040	+	specific Pseudomonas chaperone for ExoS, SpcS	Chaperones & heat shock proteins	-2.79061	2.02389e-06	146.711	408.537
PA4937.2	PA4937.2	5541830	5541916	+	tRNA-Leu	Translation, post-translational modification, degradation	-2.84553	7.37496e-10	149.016	423.707
PA4195	PA4195	4692126	4692956	-	putative amino acid ABC transporter substrate-binding protein	Transport of small molecules	-2.86763	0.0412144	38.5563	109.488
PA5049	rpmE	5687105	5687320	-	50S ribosomal protein L31	Translation, post-translational modification, degradation	-2.8727	3.73479e-16	551.652	1582.99
PA4442	cysN	4974694	4976595	-	ATP sulfurylase GTP-binding subunit/APS kinase	Amino acid biosynthesis and metabolism	-2.89914	0.00310852	833.806	2415.9
PA0456	PA0456	514775	514984	+	probable cold-shock protein	Transcriptional regulators	-2.89966	7.37496e-10	4753.16	13779.8
PA0281	cysW	314931	315800	-	sulfate transport protein CysW	Transport of small molecules	-2.9156	0.0181433	59.9669	173.72
PA0805	PA0805	882989	883216	-	hypothetical protein	Hypothetical, unclassified, unknown	-2.92105	4.90076e-12	1013.96	2958.82
PA1756	cysH	1895692	1896495	-	3'-phosphoadenosine-5'-phosphosulfate reductase	Central intermediary metabolism	-2.96543	0.000115393	308.221	912.418
PA0712	PA0712	783576	783833	-	hypothetical protein	Hypothetical, unclassified, unknown	-3.08633	1.16002e-07	60.156	185.025
PA5276	lppL	5941336	5941476	+	Lipopeptide LppL precursor	Cell wall / LPS / capsule	-3.1109	4.43308e-09	88.6498	275.908
PA1837	PA1837	1994667	1995164	-	hypothetical protein	Hypothetical, unclassified, unknown	-3.17711	0.000586427	238.41	756.64
PA4937.1	PA4937.1	5541614	5541700	+	tRNA-Leu	Translation, post-translational modification, degradation	-3.21593	3.30105e-06	86.8739	278.924
PA4669	ipk	5237393	5238241	+	isopentenyl monophosphate kinase	Biosynthesis of cofactors, prosthetic groups and carriers	-3.24295	1.2241e-14	367.376	1189.3
PA5024	PA5024	5654556	5655527	+	conserved hypothetical protein	Membrane proteins	-3.4989	0.00248156	74.4656	259.16
PA4563	rpsT	5112663	5112938	+	30S ribosomal protein S20	Translation, post-translational modification, degradation	-3.72059	4.85793e-17	537.666	1997.14
PA3496	PA3496	3913876	3914055	+	hypothetical protein	Hypothetical, unclassified, unknown	-3.93338	7.64807e-19	248.593	974.793
PA2619	infA	2962003	2962221	+	initiation factor	Translation, post-translational modification, degradation	-4.19244	2.75803e-16	355.849	1488.47
PA3266	capB	3653667	3653876	+	cold acclimation protein B	Adaptation, Protection	-4.76916	4.90863e-13	229.165	1089.47
PA1838	cysI	1995148	1996806	-	sulfite reductase	Central intermediary metabolism	-5.48954	0.0237557	403.026	2212.13
PA0282	cysT	315811	316629	-	sulfate transport protein CysT	Transport of small molecules	-5.79151	0.000313906	41.9451	241.756
PA0284	PA0284	317966	318148	-	hypothetical protein	Hypothetical, unclassified, unknown	-5.80151	0.0462761	126.356	732.702
PA3621	fdxA	4057159	4057482	+	ferredoxin I	Energy metabolism	-5.90881	5.3039e-11	285.285	1682.3
PA2582	ProQ	2918967	2919500	-	hypothetical protein	Hypothetical, unclassified, unknown	-228.783	5.8356e-197	6.84031	1533.56
PA0001	dnaA	483	2027	+	chromosomal replication initiator protein DnaA	DNA replication, recombination, modification and repair	-1.34413	0.0230764	1825.1	2452.89
PA0002	dnaN	2056	3159	+	DNA polymerase III, beta chain	DNA replication, recombination, modification and repair	1.02393	0.91741	2705.35	2643.36
PA0003	recF	3169	4278	+	RecF protein	DNA replication, recombination, modification and repair	-1.16908	0.479889	853.117	998.001
PA0004	gyrB	4275	6695	+	DNA gyrase subunit B	DNA replication, recombination, modification and repair	1.07088	0.69151	3862.27	3607.46
PA0005	lptA	7018	7791	-	lysophosphatidic acid acyltransferase, LptA	Fatty acid and phospholipid metabolism	-1.30422	0.290311	253.958	329.38
PA0006	PA0006	7803	8339	-	conserved hypothetical protein	Hypothetical, unclassified, unknown	-1.37895	0.320544	75.7061	103.751
PA0007	PA0007	8671	10377	+	hypothetical protein	Membrane Proteins	1.36803	0.157608	1327.14	972.332
PA0008	glyS	10434	12488	-	glycyl-tRNA synthetase beta chain	Amino acid biosynthesis and metabolism	1.09567	0.641112	867.421	792.372
PA0009	glyQ	12488	13435	-	glycyl-tRNA synthetase alpha chain	Amino acid biosynthesis and metabolism	-1.62315	0.0348023	223.378	361.466
PA0010	tag	13540	14091	+	DNA-3-methyladenine glycosidase I	DNA replication, recombination, modification and repair	-1.29687	0.504982	58.8436	75.7136
PA0011	PA0011	14235	15122	+	acyltransferase HtrB1	Adaptation, Protection	-1.59245	0.0248327	310.636	492.651
PA0012	PA0012	15207	15473	+	hypothetical protein	Hypothetical, unclassified, unknown	-1.62483	0.0302592	181.835	295.244
PA0013	PA0013	15620	16273	+	conserved hypothetical protein	Membrane Proteins	-1.21682	0.50001	132.352	160.431
PA0014	PA0014	16335	16607	-	hypothetical protein	Hypothetical, unclassified, unknown	-1.78489	0.143114	63.2348	111.302
PA0015	PA0015	16900	17217	-	hypothetical protein	Hypothetical, unclassified, unknown	1.09397	0.76827	212.125	194.634
PA0016	trkA	17366	18739	-	potassium uptake protein TrkA	Transport of small molecules	-1.42873	0.0451794	293.953	419.297
PA0017	PA0017	18767	20071	-	conserved hypothetical protein	Hypothetical, unclassified, unknown	-1.13071	0.802347	117.234	130.941
PA0018	fmt	20068	21012	-	methionyl-tRNA formyltransferase	Amino acid biosynthesis and metabolism	-1.14164	0.759269	70.1331	79.4598
PA0019	def	21067	21573	-	polypeptide deformylase	Translation, post-translational modification, degradation	1.4266	0.065554	2335.88	1639.68
PA0020	PA0020	21712	22737	+	T4P secretin-associated protein TsaP	Hypothetical, unclassified, unknown	-1.37996	0.015131	1809.67	2497.61
PA0021	PA0021	22872	23960	+	conserved hypothetical protein	Membrane Proteins	1.27942	NA	51.6077	40.7882
PA0022	PA0022	24001	24558	+	conserved hypothetical protein	Hypothetical, unclassified, unknown	-1.15313	0.569331	250.82	289.381
PA0023	qor	24568	25545	-	quinone oxidoreductase	Energy Metabolism	1.24194	0.401083	387.508	312.707
PA0024	hemF	25736	26653	+	coproporphyrinogen III oxidase, aerobic	Biosynthesis of cofactors, prosthetic groups and carriers	-1.53079	0.135926	105.998	160.793
PA0025	aroE	26711	27535	+	shikimate dehydrogenase	Amino acid biosynthesis and metabolism	-1.18205	0.654457	99.0454	116.502
PA0026	plcB	27646	28632	+	phospholipase C, PlcB	Hypothetical, unclassified, unknown	-1.14003	0.573784	311.399	354.218
PA0027	PA0027	28613	29899	+	hypothetical protein	Hypothetical, unclassified, unknown	1.28393	0.26338	329.345	257.539
PA0028	PA0028	29896	30498	+	hypothetical protein	Hypothetical, unclassified, unknown	1.42775	0.282144	112.173	78.7962
PA0029	PA0029	30502	32055	-	probable sulfate transporter	Membrane Proteins	1.31843	0.422396	118.815	89.43
PA0030	PA0030	32060	32983	-	CosX	Transport of small molecules	1.428	NA	23.078	16.4967
PA0031	betC	33000	34511	-	choline sulfatase	Adaptation, Protection	1.20507	0.604982	141.969	119.223
PA0032	PA0032	34624	35538	+	probable transcriptional regulator	Transcriptional regulators	1.13254	NA	59.2435	52.3292
PA0032a	PA0032a	35549	35926	+			-1.00711	NA	58.4708	59.158
PA0033	PA0033	35905	36270	-	Histidine phosphotransfer protein HptC	Two-component regulatory system	1.10898	NA	38.0262	33.9594
PA0034	PA0034	36278	36901	-	probable two-component response regulator	Transcriptional regulators	1.06921	NA	30.314	28.3401
PA0035	trpA	37087	37893	-	tryptophan synthase alpha chain	Amino acid biosynthesis and metabolism	1.02594	0.947569	202.341	197.473
PA0036	trpB	37890	39098	-	tryptophan synthase beta chain	Amino acid biosynthesis and metabolism	1.0254	0.944463	245.077	238.623
PA0037	trpI	39202	40089	+	transcriptional regulator TrpI	Amino acid biosynthesis and metabolism	1.29401	0.450435	125.637	98.0732
PA0038	PA0038	40190	40405	+	hypothetical protein	Hypothetical, unclassified, unknown	1.29921	0.11538	920.319	707.469
PA0039	PA0039	40589	40816	+	hypothetical protein	Hypothetical, unclassified, unknown	1.19998	0.213208	11365.3	9471.03
PA0041	PA0041	42914	53521	+	probable hemagglutinin	Secreted Factors (toxins, enzymes, alginate)	-1.10091	0.673085	712.332	782.578
PA0041a	PA0041a	54121	54822	+			-1.51142	NA	37.6083	56.6802
PA0042	PA0042	56546	56941	+	hypothetical protein	Hypothetical, unclassified, unknown	-1.27716	0.489594	89.6477	113.419
PA0043	PA0043	57212	58594	-	hypothetical protein	Membrane Proteins	1.32086	0.487462	79.7374	60.4264
PA0044	exoT	58786	60159	+	exoenzyme T	Secreted Factors (toxins, enzymes, alginate)	1.11847	0.713286	1023.75	916.794
PA0045	PA0045	60656	61342	+	hypothetical protein	Hypothetical, unclassified, unknown	1.03236	NA	43.734	42.0566
PA0046	PA0046	61373	61726	+	hypothetical protein	Hypothetical, unclassified, unknown	1.02204	NA	32.6375	31.1791
PA0047	PA0047	61879	62388	+	hypothetical protein	Hypothetical, unclassified, unknown	1.06305	0.870816	158.217	148.588
PA0048	PA0048	62403	62786	-	probable transcriptional regulator	Transcriptional regulators	1.03971	0.902158	340.267	326.18
PA0049	PA0049	63068	64729	-	hypothetical protein	Hypothetical, unclassified, unknown	-1.15723	0.384658	1232.1	1426
PA0050	PA0050	65339	65479	+	hypothetical protein	Hypothetical, unclassified, unknown	-1.32202	0.0693832	1073.97	1418.32
PA0051	phzH	66303	68135	+	potential phenazine-modifying enzyme	Putative enzymes	1.64887	0.0245236	378.236	229.862
PA0052	PA0052	68188	68616	-	hypothetical protein	Hypothetical, unclassified, unknown	1.68226	0.0471596	415.194	248.719
PA0054	PA0054	69543	70091	-	conserved hypothetical protein	Hypothetical, unclassified, unknown	1.01843	0.965504	165.322	161.095
PA0055	PA0055	70130	70636	-	hypothetical protein	Hypothetical, unclassified, unknown	-1.70245	0.00320277	341.948	580.149
PA0056	PA0056	70702	71622	-	OsaR	Transcriptional regulators	1.26665	NA	30.44	23.3844
PA0057	PA0057	71730	72617	+	hypothetical protein	Hypothetical, unclassified, unknown	-1.06849	NA	13.1412	14.0189
PA0058	PA0058	72680	73384	+	DsbM	Antibiotic resistance and susceptibility	1.05036	NA	16.84	16.1943
PA0059	osmC	73468	73923	+	osmotically inducible protein OsmC	Adaptation, Protection	1.16255	0.624079	824.415	708.25
PA0060	PA0060	74034	74267	+	conserved hypothetical protein	Hypothetical, unclassified, unknown	1.4214	0.1787	438.141	306.659
PA0061	PA0061	74279	74716	-	hypothetical protein	Hypothetical, unclassified, unknown	1.4055	0.127159	329.862	235.725
PA0062	PA0062	74773	75189	-	hypothetical protein	Hypothetical, unclassified, unknown	-1.36144	0.323772	138.725	187.318
PA0063	PA0063	75281	76408	+	hypothetical protein	Hypothetical, unclassified, unknown	1.27653	0.451393	148.235	114.99
PA0064	PA0064	76416	77399	-	hypothetical protein	Hypothetical, unclassified, unknown	1.06948	0.864639	159.152	147.983
PA0065	PA0065	77432	78097	-	haloacid dehalogenase (HAD) family hydrolase	Hypothetical, unclassified, unknown	-1.15954	0.628421	138.316	159.524
PA0066	PA0066	78090	78632	-	conserved hypothetical protein	Hypothetical, unclassified, unknown	-1.17611	0.516981	200.535	236.086
PA0067	prlC	78710	80755	+	oligopeptidase A	Translation, post-translational modification, degradation	-1.01065	0.967516	1225.12	1236.5
PA0068	PA0068	80752	81027	+	hypothetical protein	Hypothetical, unclassified, unknown	1.0029	0.993299	207.87	206.537
PA0069	PA0069	81116	82174	+	conserved hypothetical protein	Hypothetical, unclassified, unknown	1.12009	NA	54.1963	48.8854
PA0070	PA0070	82404	83318	-	TagQ1	Membrane Proteins	1.06057	0.804836	511.696	481.899
PA0071	PA0071	83380	85092	-	TagR1	Protein secretion/export apparatus	-1.09759	0.751713	829.037	912.023
PA0072	PA0072	85085	86284	-	TagS1	Membrane Proteins	1.04838	NA	21.213	20.2429
PA0073	PA0073	86284	87003	-	TagT1	Protein secretion/export apparatus	-1.35041	NA	13.7077	18.6722
PA0074	ppkA	87000	90098	-	serine/threonine protein kinase PpkA	Adaptation, Protection	-1.04827	0.917327	105.791	110.58
PA0075	pppA	90106	90834	-	PppA	Protein secretion/export apparatus	-1.10178	NA	25.6264	28.0377
PA0076	PA0076	90844	91524	-	TagF1	Protein secretion/export apparatus	1.76814	NA	28.1658	15.2872
PA0077	icmF1	91521	94826	-	IcmF1	Protein secretion/export apparatus	1.05143	0.887641	196.881	186.898
PA0078	PA0078	95048	96397	-	TssL1	Protein secretion/export apparatus	-1.05076	NA	63.5402	66.9528
PA0079	PA0079	96404	97738	-	TssK1	Protein secretion/export apparatus	-1.01877	0.971622	97.8362	100.551
PA0080	PA0080	97754	98218	-	TssJ1	Protein secretion/export apparatus	-1.14316	NA	42.1967	48.2806
PA0081	fha1	98263	99756	-	Fha1	Protein secretion/export apparatus	-1.02626	0.940594	424.758	437.793
PA0082	PA0082	100124	101158	+	TssA1	Protein secretion/export apparatus	-1.41174	0.154598	141.947	200.01
PA0083	PA0083	101247	101765	+	TssB1	Protein secretion/export apparatus	1.01593	0.97382	98.4649	97.7708
PA0084	PA0084	101778	103274	+	TssC1	Protein secretion/export apparatus	1.04352	0.90928	258.259	249.08
PA0085	hcp1	103350	103838	+	Hcp1	Secreted Factors (toxins, enzymes, alginate)	1.08425	0.804836	267.891	247.568
PA0086	PA0086	104006	104851	+	TagJ1	Protein secretion/export apparatus	1.07074	NA	60.0709	55.1683
PA0087	PA0087	104853	105362	+	TssE1	Protein secretion/export apparatus	-1.21766	NA	15.2627	18.9746
PA0088	PA0088	105359	107218	+	TssF1	Protein secretion/export apparatus	1.3209	NA	45.4552	34.5642
PA0089	PA0089	107182	108228	+	TssG1	Protein secretion/export apparatus	1.12732	NA	25.5053	23.0232
PA0090	clpV1	108221	110929	+	ClpV1	Chaperones & heat shock proteins	1.17849	0.598463	166.998	142.608
PA0091	vgrG1	110976	112907	+	VgrG1	Protein secretion/export apparatus	1.04728	0.917065	128.573	122.121
PA0092	PA0092	113022	113306	-	Tsi6	Adaptation, Protection	-1.12793	0.744628	96.645	109.312
PA0093	PA0093	113303	114595	-	Tse6	Secreted Factors (toxins, enzymes, alginate)	-1.20004	0.588232	95.6384	114.326
PA0094	PA0094	114611	115045	-	EagT6	Hypothetical, unclassified, unknown	-1.53971	0.0665531	124.635	192.761
PA0095	PA0095	115299	117524	+	vgrG1b	Hypothetical, unclassified, unknown	1.26021	0.327626	674.043	536.773
PA0096	PA0096	117552	118001	+	hypothetical protein	Hypothetical, unclassified, unknown	1.23493	NA	52.5965	43.2661
PA0097	PA0097	117931	119130	+	hypothetical protein	Hypothetical, unclassified, unknown	1.2489	NA	40.4487	32.3887
PA0098	PA0098	119127	120164	+	hypothetical protein	Hypothetical, unclassified, unknown	-1.17527	NA	41.1721	48.583
PA0099	PA0099	120164	121324	+	type VI effector protein	Hypothetical, unclassified, unknown	-1.44082	0.112558	138.302	199.347
PA0100	PA0100	121346	122266	+	hypothetical protein	Hypothetical, unclassified, unknown	1.20774	0.404454	340.765	282.191
PA0101	PA0101	122248	123495	+	hypothetical protein	Hypothetical, unclassified, unknown	1.52507	0.151278	141.129	92.2103
PA0102	PA0102	123871	124599	+	beta-carbonic anhydrase	Adaptation, Protection	-1.08569	0.721186	807.515	877.879
PA0103	PA0103	124810	126381	+	probable sulfate transporter	Membrane Proteins	1.04057	0.932615	102.815	99.3415
PA0103a	PA0103a	126368	127006	-			-1.30633	0.310747	135.624	176.626
PA0105	coxB	127378	128502	+	cytochrome c oxidase, subunit II	Energy Metabolism	1.62028	0.0406785	629.902	390.722
PA0106	coxA	128512	130104	+	cytochrome c oxidase, subunit I	Energy Metabolism	1.13412	0.679734	247.724	219.833
PA0107	PA0107	130115	130669	+	conserved hypothetical protein	Energy Metabolism	1.46925	NA	53.1131	36.4373
PA0108	coIII	130680	131567	+	cytochrome c oxidase, subunit III	Energy Metabolism	1.17375	0.498855	341.623	292.103
PA0109	PA0109	131583	131792	-	hypothetical protein	Membrane Proteins	-1.02016	0.963397	187.371	192.703
PA0110	PA0110	131808	132602	+	hypothetical protein	Hypothetical, unclassified, unknown	1.59697	NA	55.1179	35.1689
PA0111	PA0111	132577	133155	+	hypothetical protein	Hypothetical, unclassified, unknown	1.37956	NA	44.3675	32.0863
PA0112	PA0112	133220	134293	+	hypothetical protein	Membrane Proteins	1.06812	NA	53.7246	50.1537
PA0113	PA0113	134319	135233	+	probable cytochrome c oxidase assembly factor	Energy Metabolism	1.32481	0.412358	117.786	89.6736
PA0114	senC	135259	135894	+	SenC	Hypothetical, unclassified, unknown	-1.10224	0.685894	342.513	378.694
PA0115	PA0115	135934	136386	-	Acyl-CoA N-acyltransferase	Hypothetical, unclassified, unknown	-1.26246	0.429663	147.282	184.479
PA0116	PA0116	136518	136991	+	hypothetical protein	Hypothetical, unclassified, unknown	1.28628	0.401544	231.564	178.558
PA0117	PA0117	137248	137976	+	probable short chain dehydrogenase	Putative enzymes	1.14039	NA	36.5115	31.4815
PA0118	PA0118	138001	138588	+	hypothetical protein	Putative enzymes	1.31908	0.569012	83.7689	64.7185
PA0119	PA0119	138818	140167	+	probable dicarboxylate transporter	Transport of small molecules	1.41182	NA	74.5062	53.5387
PA0120	PA0120	140216	140902	+	probable transcriptional regulator	Transcriptional regulators	1.52984	0.24386	108.542	71.3038
PA0121	PA0121	141003	141737	+	hypothetical protein	Hypothetical, unclassified, unknown	1.46509	0.327626	88.5684	61.0311
PA0122	PA0122	141917	142327	+	rahU	Adaptation, Protection	1.13845	0.613108	17334.3	15228.5
PA0123	PA0123	142359	143267	-	probable transcriptional regulator	Transcriptional regulators	1.4625	0.027766	1684.14	1152.94
PA0124	PA0124	143567	143848	-	ParE toxin	Hypothetical, unclassified, unknown	1.23916	0.545713	109.4	87.8593
PA0125	PA0125	143845	144072	-	ParD antitoxin	Hypothetical, unclassified, unknown	1.02361	0.967099	68.3625	67.2552
PA0126	PA0126	144248	144868	-	hypothetical protein	Hypothetical, unclassified, unknown	-1.27224	0.348893	197.968	250.525
PA0127	PA0127	144969	145469	+	hypothetical protein	Hypothetical, unclassified, unknown	1.18088	0.621313	132.613	111.546
PA0128	PA0128	145542	145883	+	conserved hypothetical protein	Hypothetical, unclassified, unknown	-1.37745	0.259177	120.658	164.841
PA0129	gabP	145965	147392	-	Amino acid permease	Carbon compound catabolism	1.02396	0.954079	173.654	170.041
PA0130	PA0130	147561	149054	-	3-Oxopropanoate dehydrogenase	Carbon compound catabolism	1.03894	0.903287	520.581	502.873
PA0131	PA0131	149138	149425	-	BauB	Carbon compound catabolism	-1.23479	0.547031	80.1015	99.3415
PA0132	PA0132	149425	150771	-	Beta-alanine:pyruvate transaminase	Amino acid biosynthesis and metabolism	-1.03276	0.914928	514.472	532.842
PA0133	PA0133	150906	151823	+	BauR	Carbon compound catabolism	1.44267	0.26735	125.691	88.1029
PA0134	PA0134	151936	153306	-	probable guanine deaminase	Nucleotide biosynthesis and metabolism	1.28575	0.26735	310.788	242.31
PA0135	PA0135	153696	153836	+	hypothetical protein	Hypothetical, unclassified, unknown	1.13445	NA	9.26273	8.39955
PA0136	PA0136	154417	155988	+	probable ATP-binding component of ABC transporter	Transport of small molecules	6.26566	NA	37.9902	6.22407
PA0137	PA0137	155988	157085	+	probable permease of ABC transporter	Membrane Proteins	-1.77732	NA	16.8309	30.2132
PA0138	PA0138	157108	158034	+	probable permease of ABC transporter	Membrane Proteins	1.69192	NA	65.0318	39.2175
PA0139	ahpC	158199	158762	+	alkyl hydroperoxide reductase subunit C	Adaptation, Protection	1.10821	0.569331	16680.7	15053.3
PA0140	ahpF	158907	160472	+	alkyl hydroperoxide reductase subunit F	Adaptation, Protection	1.11902	0.608634	688.387	616.897
PA0141	PA0141	160552	161448	-	conserved hypothetical protein	Hypothetical, unclassified, unknown	-1.15369	0.602181	2047.45	2364.27
PA0142	PA0142	161906	163255	+	hypothetical protein	Putative enzymes	-1.13973	0.680196	123.768	141.398
PA0143	nuh	163363	164415	+	purine nucleosidase Nuh	Nucleotide biosynthesis and metabolism	-1.10676	0.650122	431.181	476.036
PA0144	PA0144	164443	165069	-	hypothetical protein	Hypothetical, unclassified, unknown	1.51903	0.105967	244.148	159.827
PA0145	PA0145	165219	165737	-	hypothetical protein	Hypothetical, unclassified, unknown	1.38651	0.402831	89.0587	63.5678
PA0146	PA0146	165976	167073	+	conserved hypothetical protein	Hypothetical, unclassified, unknown	-1.06662	NA	49.4552	52.934
PA0147	PA0147	167146	168108	+	probable oxidoreductase	Putative enzymes	1.0443	0.922427	122.46	117.711
PA0148	PA0148	168213	169163	+	adenine deaminase	Nucleotide biosynthesis and metabolism	-1.1119	0.633065	366.944	407.454
PA0149	PA0149	169361	169906	+	probable sigma-70 factor, ECF subfamily	Transcriptional regulators	1.05135	NA	27.3835	26.1646
PA0150	PA0150	169903	170898	+	anti-sigma factor	Membrane Proteins	-1.29821	NA	20.0624	25.8622
PA0151	PA0151	171047	173434	+	probable TonB-dependent receptor	Transport of small molecules	1.3753	NA	41.59	30.5156
PA0152	pcaQ	173811	174638	+	transcriptional regulator PcaQ	Carbon compound catabolism	1.38915	0.412358	83.5891	59.5192
PA0153	pcaH	174773	175492	+	protocatechuate 3,4-dioxygenase, beta subunit	Carbon compound catabolism	1.16724	NA	20.9656	18.0674
PA0154	pcaG	175503	176108	+	protocatechuate 3,4-dioxygenase, alpha subunit	Carbon compound catabolism	1.0809	NA	65.6749	61.3335
PA0155	pcaR	176315	177154	+	transcriptional regulator PcaR	Carbon compound catabolism	-1.48822	0.165258	95.2875	140.852
PA0156	PA0156	177307	178458	+	Resistance-Nodulation-Cell Division (RND) triclosan efflux membrane fusion protein, TriA	Membrane Proteins	1.19246	0.430662	408.844	341.769
PA0157	PA0157	178455	179525	+	Resistance-Nodulation-Cell Division (RND) triclosan efflux membrane fusion protein, TriB	Membrane Proteins	1.33528	0.242903	308.823	231.735
PA0158	PA0158	179522	182569	+	Resistance-Nodulation-Cell Division (RND) triclosan efflux transporter, TriC	Transcriptional regulators	1.36178	0.0233368	1631.44	1197.41
PA0159	PA0159	182768	183706	+	probable transcriptional regulator	Transcriptional regulators	-1.02486	0.943403	325.191	333.311
PA0160	PA0160	183822	184007	+	hypothetical protein	Hypothetical, unclassified, unknown	-1.20855	0.576249	90.1327	109.312
PA0162	opdC	184594	185928	+	histidine porin OpdC	Membrane Proteins	-1.0383	0.932254	114.002	117.77
PA0163	PA0163	185957	186754	-	probable transcriptional regulator	Transcriptional regulators	-1.69084	0.0928346	62.7357	105.02
PA0164	PA0164	186832	188448	+	probable gamma-glutamyltranspeptidase	Amino acid biosynthesis and metabolism	1.56427	NA	69.0501	43.6273
PA0165	PA0165	189120	189956	+	hypothetical protein	Hypothetical, unclassified, unknown	-1.37833	0.337456	70.0207	96.8636
PA0166	PA0166	190198	191604	+	probable transporter	Membrane Proteins	1.39813	NA	48.2866	35.1689
PA0167	PA0167	191697	192362	+	probable transcriptional regulator	Transcriptional regulators	-1.59803	0.0971855	101.378	160.49
PA0168	PA0168	192368	192958	+	conserved hypothetical protein	Hypothetical, unclassified, unknown	1.15078	0.761995	76.3715	65.7433
PA0169	PA0169	192965	193672	-	SiaD	Motility & Attachment	1.0018	0.995827	113.863	112.21
PA0170	PA0170	193799	194179	-	SiaC	Hypothetical, unclassified, unknown	-1.00827	NA	51.8686	51.7244
PA0171	PA0171	194206	194748	-	SiaB	Motility & Attachment	-1.47571	NA	44.6822	64.8362
PA0172	PA0172	194757	196748	-	SiaA	Motility & Attachment	1.03506	0.948622	94.0476	90.6396
PA0173	PA0173	197011	198060	-	probable methylesterase	Adaptation, Protection	-1.20931	0.586705	89.4135	107.497
PA0174	PA0174	198080	198682	-	conserved hypothetical protein	Hypothetical, unclassified, unknown	-1.30506	0.470672	68.2323	89.0688
PA0175	PA0175	198688	199530	-	CheR2	Chemotaxis	-1.29746	0.231007	329.906	427.151
PA0176	aer2	199600	201639	-	aerotaxis transducer Aer2	Adaptation, Protection	1.37035	0.0588312	2286	1669.89
PA0177	PA0177	201675	202160	-	probable purine-binding chemotaxis protein	Adaptation, Protection	1.45832	0.107754	340.005	234.759
PA0178	PA0178	202147	204066	-	probable two-component sensor	Chemotaxis	1.4489	0.0316512	1574.35	1088.65
PA0179	PA0179	204094	204459	-	probable two-component response regulator	Chemotaxis	1.89447	0.107942	5555.33	2934.15
PA0180	cttP	204657	205829	-	chemotactic transducer for trichloroethylene [positive chemotaxis], CttP	Adaptation, Protection	1.05485	0.820247	896.276	851.11
PA0181	PA0181	206022	206954	-	probable transcriptional regulator	Transcriptional regulators	1.15923	0.657258	133.354	115.233
PA0182	PA0182	207071	207823	+	probable short-chain dehydrogenase	Putative enzymes	1.6444	NA	30.3275	18.9746
PA0183	atsA	207923	209533	-	arylsulfatase	Carbon compound catabolism	1.13041	0.788645	82.0203	73.1769
PA0184	PA0184	209621	210460	-	probable ATP-binding component of ABC transporter	Transport of small molecules	-1.1761	NA	18.7546	22.116
PA0185	PA0185	210457	212073	-	probable permease of ABC transporter	Membrane Proteins	1.02646	NA	32.7632	31.4815
PA0186	PA0186	212340	213401	+	probable binding protein component of ABC transporter	Transport of small molecules	-1.25667	NA	57.4862	72.2697
PA0187	PA0187	213819	214634	+	hypothetical protein	Hypothetical, unclassified, unknown	1.20918	0.657463	86.9683	71.665
PA0188	PA0188	214631	215512	+	hypothetical protein	Membrane Proteins	1.18315	NA	62.4567	53.8411
PA0189	PA0189	215550	216908	-	probable porin	Membrane Proteins	1.39268	NA	64.5333	46.4075
PA0190	PA0190	217156	217881	+	probable acid phosphatase	Putative enzymes	-1.02109	NA	37.2755	37.7056
PA0191	PA0191	217905	218822	-	probable transcriptional regulator	Transcriptional regulators	-1.88425	0.160251	54.147	100.727
PA0192	PA0192	219172	221544	+	probable TonB-dependent receptor	Membrane Proteins	1.30625	NA	50.4125	38.9151
PA0193	PA0193	221585	222487	+	hypothetical protein	Putative enzymes	1.00817	NA	16.0895	15.5896
PA0194	PA0194	222555	223454	+	hypothetical protein	Putative enzymes	1.1936	NA	31.1408	25.8622
PA0195	pntAA	224101	225219	+	putative NAD(P) transhydrogenase, subunit alpha part 1	Energy Metabolism	-1.01765	0.955179	396.12	402.498
PA0195.1	pntAB	225295	225603	+	putative NAD(P) transhydrogenase, subunit alpha part 2	Hypothetical, unclassified, unknown	-1.03079	NA	30.943	31.4815
PA0196	pntB	225603	227039	+	pyridine nucleotide transhydrogenase, beta subunit	Energy Metabolism	-1.12825	0.657716	191.182	215.541
PA0197	tonB2	227382	228194	+	TonB2	Transport of small molecules	1.13911	NA	11.4109	9.97027
PA0198	exbB1	228223	228942	+	transport protein ExbB	Transport of small molecules	-1.55684	NA	35.0599	54.5047
PA0199	exbD1	228944	229345	+	transport protein ExbD	Transport of small molecules	1.35135	0.387034	109.126	80.9717
PA0200	PA0200	229526	229738	-	hypothetical protein	Hypothetical, unclassified, unknown	1.3832	0.299831	558.628	405.892
PA0201	PA0201	229954	230535	+	hypothetical protein	Hypothetical, unclassified, unknown	-2.49696	0.0552308	67.6476	167.798
PA0202	PA0202	230543	232000	-	probable amidase	Putative enzymes	-1.15491	0.758032	70.6542	81.0305
PA0203	PA0203	232066	233100	-	probable binding protein component of ABC transporter	Transport of small molecules	1.29153	NA	30.799	23.6867
PA0204	PA0204	233123	233932	-	probable permease of ABC transporter	Membrane Proteins	2.15775	NA	30.2103	14.0189
PA0205	PA0205	233929	234849	-	probable permease of ABC transporter	Membrane Proteins	1.26183	NA	59.1401	47.9194
PA0206	PA0206	234875	235987	-	probable ATP-binding component of ABC transporter	Transport of small molecules	1.07719	NA	55.9943	51.1197
PA0207	PA0207	236218	237111	+	probable transcriptional regulator	Transcriptional regulators	1.4828	0.304621	83.7464	56.6802
PA0208	mdcA	237232	238896	+	malonate decarboxylase alpha subunit	Carbon compound catabolism	1.01845	0.960308	203.677	200.254
PA0209	PA0209	238896	239777	+	conserved hypothetical protein	Putative enzymes	8.24804	NA	16.6244	1.8731
PA0210	mdcC	239779	240078	+	malonate decarboxylase delta subunit	Carbon compound catabolism	6.3835	NA	4.77748	0
PA0211	mdcD	240071	240934	+	malonate decarboxylase beta subunit	Carbon compound catabolism	1.28356	NA	28.3994	21.8136
PA0212	mdcE	240931	241737	+	malonate decarboxylase gamma subunit	Carbon compound catabolism	1.87858	NA	29.833	15.2872
PA0213	PA0213	241753	242445	+	hypothetical protein	Carbon compound catabolism	-1.5282	NA	11.7841	17.4627
PA0214	PA0214	242442	243374	+	probable acyl transferase	Carbon compound catabolism	1.84703	0.0787292	100.551	54.5047
PA0215	PA0215	243431	243835	+	malonate transporter MadL	Membrane Proteins	3.06272	NA	49.5722	16.1943
PA0216	PA0216	243841	244605	+	malonate transporter MadM	Membrane Proteins	1.85588	NA	59.4188	31.4815
PA0217	PA0217	244690	245619	-	probable transcriptional regulator	Transcriptional regulators	-1.06933	0.924102	70.0841	73.5969
PA0218	PA0218	245948	246868	-	probable transcriptional regulator	Transcriptional regulators	1.29767	NA	67.76	52.3292
PA0219	PA0219	247219	248709	+	probable aldehyde dehydrogenase	Putative enzymes	1.04372	NA	27.5501	26.467
PA0220	PA0220	248767	250200	+	amino acid APC family transporter	Transport of small molecules	1.03341	0.954079	74.4701	71.3626
PA0221	PA0221	250231	251613	+	probable aminotransferase	Putative enzymes	1.31581	NA	29.2939	22.116
PA0222	PA0222	251777	252835	+	hypothetical protein	Hypothetical, unclassified, unknown	1.03788	NA	12.539	12.1458
PA0223	PA0223	252913	253794	-	ErgB	Amino acid biosynthesis and metabolism	1.47853	NA	56.3671	38.008
PA0224	PA0224	253854	254636	-	ErgA	Putative enzymes	1.07469	NA	62.8526	58.2509
PA0225	PA0225	254791	255330	+	ErfA	Transcriptional regulators	-1.13109	0.687291	140.797	159.163
PA0226	PA0226	255481	256332	+	probable CoA transferase, subunit A	Carbon compound catabolism	1.10136	NA	15.1951	13.4141
PA0227	PA0227	256329	257111	+	probable CoA transferase, subunit B	Carbon compound catabolism	-1.12964	NA	17.6803	20.2429
PA0228	pcaF	257108	258313	+	beta-ketoadipyl CoA thiolase PcaF	Carbon compound catabolism	1.27954	NA	51.8055	41.0906
PA0229	pcaT	258463	259761	+	dicarboxylic acid transporter PcaT	Membrane Proteins	-1.10532	0.787692	107.364	118.375
PA0230	pcaB	259784	261163	+	3-carboxy-cis,cis-muconate cycloisomerase	Carbon compound catabolism	1.59251	0.193223	99.8942	63.509
PA0231	pcaD	261179	261970	+	beta-ketoadipate enol-lactone hydrolase	Carbon compound catabolism	1.09473	NA	63.8773	57.9485
PA0232	pcaC	261981	262382	+	gamma-carboxymuconolactone decarboxylase	Carbon compound catabolism	1.25259	0.566302	106.154	85.625
PA0233	PA0233	262557	263498	+	probable transcriptional regulator	Transcriptional regulators	1.42469	0.332405	100.047	69.4895
PA0234	PA0234	263689	264522	+	hypothetical protein	Hypothetical, unclassified, unknown	-1.058	0.917327	70.515	75.3524
PA0235	pcaK	264964	266310	-	4-hydroxybenzoate transporter PcaK	Carbon compound catabolism	1.44627	NA	11.6043	7.79479
PA0236	PA0236	266616	267395	+	probable transcriptional regulator	Transcriptional regulators	-1.62987	0.150858	77.9352	125.624
PA0237	PA0237	267638	268681	+	probable oxidoreductase	Putative enzymes	-1.18729	NA	11.6761	13.4141
PA0238	PA0238	268704	269519	+	hypothetical protein	Hypothetical, unclassified, unknown	1.0218	NA	34.8892	33.657
PA0239	PA0239	269669	270547	+	hypothetical protein	Membrane Proteins	-1.07906	NA	46.4125	49.2466
PA0240	PA0240	270573	271838	-	probable porin	Membrane Proteins	1.06576	NA	64.2859	60.7288
PA0241	PA0241	271904	273229	-	probable major facilitator superfamily (MFS) transporter	Membrane Proteins	-1.04826	NA	19.2804	20.5453
PA0242	PA0242	273775	275679	+	hypothetical protein	Putative enzymes	1.36739	NA	41.5584	31.1203
PA0243	PA0243	275772	276440	+	Pip	Transcriptional regulators	-1.59472	0.0425253	121.638	194.634
PA0244	PA0244	276480	277334	-	hypothetical protein	Putative enzymes	2.4845	NA	25.2623	10.575
PA0245	aroQ2	277331	277777	-	3-dehydroquinate dehydratase	Amino acid biosynthesis and metabolism	1.33549	NA	15.9816	11.8434
PA0246	PA0246	277894	279399	-	probable major facilitator superfamily (MFS) transporter	Membrane Proteins	-1.32147	0.410061	90.771	118.736
PA0247	pobA	279574	280758	-	p-hydroxybenzoate hydroxylase	Carbon compound catabolism	1.13798	NA	60.1067	53.2364
PA0248	PA0248	280936	281802	+	probable transcriptional regulator	Transcriptional regulators	-1.11502	0.797444	84.7533	93.781
PA0249	PA0249	281799	282245	-	probable acetyltransferase	Putative enzymes	1.18344	0.536921	209.649	176.928
PA0250	PA0250	282323	282757	-	conserved hypothetical protein	Hypothetical, unclassified, unknown	1.37756	0.0786836	564.563	410.478
PA0251	PA0251	282912	283553	-	hypothetical protein	Hypothetical, unclassified, unknown	1.37423	NA	38.6597	28.0377
PA0252	PA0252	283818	284105	-	hypothetical protein	Hypothetical, unclassified, unknown	-1.19186	NA	29.0374	35.4713
PA0253	PA0253	284197	284673	-	HudR	Transcriptional regulators	-1.36381	0.33602	79.8186	108.405
PA0254	PA0254	284714	286204	-	HudA	Hypothetical, unclassified, unknown	-1.28017	0.464807	87.6201	112.151
PA0255	PA0255	286338	287024	-	conserved hypothetical protein	Hypothetical, unclassified, unknown	-1.04123	0.918787	214.149	221.824
PA0256	PA0256	287188	288120	-	hypothetical protein	Hypothetical, unclassified, unknown	1.42571	0.0832953	965.177	679.079
PA0257	PA0257	288384	289175	-	hypothetical protein	Related to phage, transposon, or plasmid	-1.42202	0.141039	137.844	196.508
PA0258	PA0258	289205	289390	-	hypothetical protein	Hypothetical, unclassified, unknown	-1.16005	0.71737	78.3895	90.6396
PA0259	PA0259	289562	291004	-	Type 6 lipase adaptor, Tla3	Adaptation, Protection	-1.09556	0.627655	939.879	1030.88
PA0260	PA0260	291154	293304	-	Type 6 lipase effector, Tle3	Membrane Proteins	-1.13888	0.581251	434.094	492.592
PA0261	PA0261	293301	293798	-	Type 6 lipase immunity, Tli3	Hypothetical, unclassified, unknown	-1.01796	NA	47.7968	48.8854
PA0262	PA0262	293802	296861	-	VgrG2b	Hypothetical, unclassified, unknown	1.00469	0.989382	155.471	154.207
PA0263	hcpC	297043	297561	-	secreted protein Hcp	Secreted Factors (toxins, enzymes, alginate)	1.003	NA	10.0222	9.97027
PA0263.1	PA0263.1	298816	298892	-	tRNA-Arg	Non-coding RNA gene	-25.1119	NA	1.30336	30.2132
PA0265	gabD	299522	300973	+	glutaric semialdehyde dehydrogenase	Carbon compound catabolism	1.18881	0.429663	748.956	628.732
PA0266	PA0266	301218	302498	+	delta-aminovalerate aminotransferase	Carbon compound catabolism	1.13018	0.620639	977.617	864.516
PA0267	PA0267	302824	304023	+	hypothetical protein	Hypothetical, unclassified, unknown	-1.37182	0.156767	174.077	238.321
PA0268	PA0268	304177	305598	-	probable transcriptional regulator	Transcriptional regulators	1.54123	0.178889	114.793	74.4452
PA0269	PA0269	305725	306162	+	conserved hypothetical protein	Hypothetical, unclassified, unknown	1.21771	0.620576	133.605	109.371
PA0270	PA0270	306174	306581	+	hypothetical protein	Hypothetical, unclassified, unknown	1.12898	0.751313	133.529	118.375
PA0271	PA0271	306615	306899	+	hypothetical protein	Hypothetical, unclassified, unknown	1.92545	NA	69.3779	35.8325
PA0272	PA0272	306896	307828	-	probable transcriptional regulator	Transcriptional regulators	1.66345	0.09883	146.94	88.4641
PA0273	PA0273	307878	309092	-	probable major facilitator superfamily (MFS) transporter	Membrane Proteins	1.05468	NA	12.7862	12.4481
PA0274	PA0274	309255	310025	-	hypothetical protein	Hypothetical, unclassified, unknown	-1.29279	NA	31.1453	40.1835
PA0275	PA0275	310134	310820	-	probable transcriptional regulator	Transcriptional regulators	1.07645	0.824518	186.85	173.787
PA0276	PA0276	310896	311411	+	hypothetical protein	Membrane Proteins	2.69644	NA	82.4208	31.4227
PA0277	PA0277	311451	312209	-	putative Zn-dependent peptidase	Hypothetical, unclassified, unknown	-1.10947	NA	55.9853	61.3923
PA0278	PA0278	312381	313133	-	hypothetical protein	Hypothetical, unclassified, unknown	1.25927	NA	25.3029	19.6382
PA0279	PA0279	313227	313925	+	probable transcriptional regulator	Transcriptional regulators	1.25572	NA	65.8595	52.0268
PA0283	sbp	316791	317789	-	sulfate-binding protein precursor	Transport of small molecules	-7.71125	0.0792711	109.404	843.391
PA0285	PA0285	318312	320594	-	cyclic di-GMP phosphodiesterase, PipA	Membrane Proteins	1.0168	0.960308	259.441	254.817
PA0286	desA	320766	321944	+	delta-9 fatty acid desaturase, DesA	Fatty acid and phospholipid metabolism	-1.54006	0.00986516	1125.24	1731.08
PA0287	gpuP	322175	323560	+	3-guanidinopropionate transport protein	Transport of small molecules	1.07911	NA	27.514	24.6527
PA0288	gpuA	323616	324572	+	3-guanidinopropionase	Amino acid biosynthesis and metabolism	1.43372	NA	28.8083	19.9405
PA0289	gpuR	324625	325587	+	transcriptional activator GpuR	Transcriptional regulators	1.10328	0.757826	179.425	162.305
PA0290	PA0290	325700	326671	+	putative diguanylate cyclase	Hypothetical, unclassified, unknown	1.17966	0.416135	511.592	434.467
PA0291	oprE	327284	328666	+	Anaerobically-induced outer membrane porin OprE precursor	Membrane Proteins	-1.12578	0.504335	1644.52	1851.52
PA0292	aguA	328801	329907	-	agmatine deiminase	Amino acid biosynthesis and metabolism	-1.00866	0.977497	294.828	298.932
PA0293	aguB	329993	330871	-	N-carbamoylputrescine amidohydrolase	Amino acid biosynthesis and metabolism	1.12091	NA	38.1339	33.657
PA0294	aguR	331034	331699	-	transcriptional regulator AguR	Transcriptional regulators	-1.03075	0.951424	101.342	103.751
PA0295	PA0295	331762	332823	-	probable periplasmic polyamine binding protein	Transport of small molecules	1.15731	0.634872	472.519	410.301
PA0296	spuI	333079	334455	-	Glutamylpolyamine synthetase	Carbon compound catabolism	-1.03016	0.902812	1065.02	1097.65
PA0297	spuA	334734	335486	+	probable glutamine amidotransferase	Amino acid biosynthesis and metabolism	1.41138	0.10709	639.243	454.895
PA0298	spuB	335527	336885	+	Glutamylpolyamine synthetase	Carbon compound catabolism	1.07026	0.777291	614.923	575.563
PA0299	spuC	336951	338321	+	Polyamine:pyruvate transaminase	Carbon compound catabolism	1.49341	0.020937	1212.07	812.858
PA0300	spuD	338437	339540	+	polyamine transport protein	Transport of small molecules	1.00363	0.983964	3123.12	3110.68
PA0301	spuE	339959	341056	+	polyamine transport protein	Transport of small molecules	-1.46612	0.0184856	541.559	793.455
PA0302	spuF	341111	342265	+	polyamine transport protein PotG	Transport of small molecules	-1.09974	0.690621	665.958	734.247
PA0303	spuG	342292	343173	+	polyamine transport protein PotH	Membrane Proteins	-1.00592	0.978076	600.606	604.264
PA0304	spuH	343256	344125	+	polyamine transport protein PotI	Membrane Proteins	1.04276	0.878028	567.39	543.837
PA0305	PA0305	344303	346690	-	acylhomoserine lactone acylase B	Carbon compound catabolism	1.04154	0.909796	227.433	217.17
PA0306	PA0306	346801	347853	+	probable transcriptional regulator	Transcriptional regulators	1.04018	0.910587	301.677	290.893
PA0306a	PA0306a	347832	348335	-	Uncharacterized protein	Hypothetical, unclassified, unknown	-1.20549	0.309033	2279.9	2750.69
PA0307	PA0307	348440	349051	-	hypothetical protein	Hypothetical, unclassified, unknown	-1.2709	0.311735	180.472	229.56
PA0308	PA0308	349050	350069	+	hypothetical protein	Hypothetical, unclassified, unknown	-1.26003	0.441452	119.188	149.252
PA0309	PA0309	350089	350841	-	hypothetical protein	Hypothetical, unclassified, unknown	-1.01515	0.964826	253.598	257.597
PA0310	PA0310	350890	351588	+	hypothetical protein	Hypothetical, unclassified, unknown	-1.25132	0.496081	101.84	128.589
PA0311	PA0311	351610	352164	-	hypothetical protein	Hypothetical, unclassified, unknown	-1.40279	NA	12.8625	18.3698
PA0312	PA0312	352430	352924	+	conserved hypothetical protein	Hypothetical, unclassified, unknown	1.14832	0.606264	376.042	327.633
PA0313	PA0313	352927	353619	-	L-cysteine transporter of ABC system YecS	Membrane Proteins	1.19058	0.47553	270.533	226.78
PA0314	PA0314	353691	354461	-	L-cysteine transporter of ABC system FliY	Transport of small molecules	-1.08292	0.74603	327.224	354.159
PA0315	PA0315	354754	355191	+	hypothetical protein	Hypothetical, unclassified, unknown	1.2698	0.159457	712.019	560.091
PA0316	serA	355248	356477	-	PHGDH	Amino acid biosynthesis and metabolism	-1.39572	0.0229496	988.546	1378.8
PA0317	PA0317	356681	358075	+	D-2-hydroxyglutarate dehydrogenase	Amino acid biosynthesis and metabolism	-1.33694	0.0607138	926.656	1237.71
PA0318	PA0318	358167	358832	+	conserved hypothetical protein	Putative enzymes	-1.14001	0.54832	417.901	475.373
PA0319	PA0319	358931	359920	+	hypothetical protein	Hypothetical, unclassified, unknown	-1.65936	0.00425974	225.438	373.192
PA0320	PA0320	359982	360332	+	calcium-regulated OB-fold protein CarO	Antibiotic resistance and susceptibility	1.07988	0.869397	97.3413	89.7324
PA0321	PA0321	360413	361447	-	acetylpolyamine amidohydrolase	Putative enzymes	-1.0099	NA	53.8999	54.5047
PA0322	PA0322	361463	362857	-	probable transporter	Membrane Proteins	1.28448	NA	48.8437	37.7056
PA0323	PA0323	363278	364321	-	probable binding protein component of ABC transporter	Transport of small molecules	1.23061	NA	46.7583	37.7056
PA0324	PA0324	364369	365157	-	probable permease of ABC transporter	Membrane Proteins	1.44644	NA	40.6282	28.0377
PA0325	PA0325	365154	366083	-	probable permease of ABC transporter	Membrane Proteins	1.52868	NA	70.7531	46.7099
PA0326	PA0326	366080	367129	-	probable ATP-binding component of ABC transporter	Transport of small molecules	-1.06358	NA	13.3255	14.3212
PA0327	PA0327	367457	368422	+	calcium-regulated beta-propeller protein CarP	Hypothetical, unclassified, unknown	-1.11026	0.758181	132.729	148.227
PA0328	PA0328	368462	370405	-	arginine-specific autotransporter of Pseudomonas aeruginosa, AaaA	Amino acid biosynthesis and metabolism	1.14313	0.625096	242.642	213.004
PA0329	PA0329	370706	371038	-	conserved hypothetical protein	Hypothetical, unclassified, unknown	1.13049	0.476276	4333.12	3834.92
PA0330	rpiA	371162	371833	-	ribose 5-phosphate isomerase	Energy Metabolism	-1.67497	0.0116083	196.126	326.843
PA0331	ilvA1	372091	373605	+	threonine dehydratase, biosynthetic	Amino acid biosynthesis and metabolism	-1.70277	0.033537	280.044	474.642
PA0332	PA0332	373725	374192	+	hypothetical protein	Hypothetical, unclassified, unknown	1.15207	0.584955	331.85	287.508
PA0333	PA0333	374243	375514	+	hypothetical protein	Putative enzymes	1.59323	0.0247418	314.811	197.776
PA0334	PA0334	375951	377189	-	probable major facilitator superfamily (MFS) transporter	Membrane Proteins	1.50866	0.142121	154.873	102.483
PA0335	PA0335	377239	377892	-	hypothetical protein	Hypothetical, unclassified, unknown	-1.40828	0.211523	107.462	152.275
PA0336	ygdP	378096	378575	+	RNA pyrophosphohydrolase, RppH	Nucleotide biosynthesis and metabolism	1.16427	0.413098	1236.89	1062.78
PA0337	ptsP	378598	380877	+	phosphoenolpyruvate-protein phosphotransferase PtsP	Transport of small molecules	1.12316	0.43555	3995.89	3558.21
PA0338	PA0338	380903	382033	+	hypothetical protein	Motility & Attachment	-1.23175	0.256437	416.377	512.415
PA0339	PA0339	382037	382792	-	hypothetical protein	Hypothetical, unclassified, unknown	1.54366	0.117243	182.513	117.165
PA0340	PA0340	382914	383717	+	conserved hypothetical protein	Membrane Proteins	-1.03499	0.952111	70.232	73.1769
PA0341	lgt	383727	384527	+	prolipoprotein diacylglyceryl transferase	Fatty acid and phospholipid metabolism	-1.3151	0.297745	179.398	234.331
PA0342	thyA	384733	385527	+	thymidylate synthase	Biosynthesis of cofactors, prosthetic groups and carriers	-1.50603	0.0226324	242.996	366.002
PA0343	PA0343	385554	386351	-	hypothetical protein	Hypothetical, unclassified, unknown	1.05623	0.879956	272.443	259.353
PA0344	PA0344	386386	387765	-	hypothetical protein	Hypothetical, unclassified, unknown	1.35955	0.202341	229.738	168.831
PA0345	PA0345	387758	389143	-	hypothetical protein	Membrane Proteins	1.20841	0.546751	156.01	128.95
PA0346	PA0346	389334	389696	+	hypothetical protein	Hypothetical, unclassified, unknown	1.22411	NA	44.1203	35.5301
PA0347	glpQ	389733	390884	-	glycerophosphoryl diester phosphodiesterase, periplasmic	Fatty acid and phospholipid metabolism	1.12682	0.801104	80.0296	71.9086
PA0348	PA0348	391094	392188	+	hypothetical protein	Hypothetical, unclassified, unknown	1.20867	NA	60.5559	49.549
PA0349	PA0349	392185	393225	+	hypothetical protein	Membrane Proteins	2.24547	NA	45.7385	20.8477
PA0350	folA	393308	393814	+	dihydrofolate reductase	Biosynthesis of cofactors, prosthetic groups and carriers	-1.36662	0.387034	62.1199	85.3226
PA0351	PA0351	393830	394303	-	conserved hypothetical protein	Hypothetical, unclassified, unknown	-1.12211	0.778842	93.9258	106.473
PA0352	PA0352	394442	395827	-	probable transporter	Membrane Proteins	-1.00341	0.993299	116.335	116.199
PA0353	ilvD	396057	397895	-	dihydroxy-acid dehydratase	Amino acid biosynthesis and metabolism	-1.10145	0.617138	647.413	713.576
PA0354	PA0354	398224	399420	-	conserved hypothetical protein	Hypothetical, unclassified, unknown	1.28055	0.366388	207.968	162.002
PA0355	pfpI	399493	400032	-	protease PfpI	Translation, post-translational modification, degradation	1.84634	0.00109796	675.834	364.851
PA0356	PA0356	400248	401072	+	hypothetical protein	Hypothetical, unclassified, unknown	-1.47362	0.194828	118.874	173.602
PA0357	mutM	401131	401943	+	formamidopyrimidine-DNA glycosylase	DNA replication, recombination, modification and repair	-1.91363	0.00258934	163.003	310.044
PA0358	PA0358	402020	402598	+	hypothetical protein	Hypothetical, unclassified, unknown	1.08264	0.870447	87.1667	80.0645
PA0359	PA0359	402681	403025	+	hypothetical protein	Hypothetical, unclassified, unknown	1.01695	0.94947	952.396	937.457
PA0360	PA0360	403295	404281	+	hypothetical protein	Hypothetical, unclassified, unknown	1.21141	0.467846	240.013	198.985
PA0361	PA0361	404386	406119	-	probable gamma-glutamyltranspeptidase precursor	Amino acid biosynthesis and metabolism	-1.30092	0.158101	314.019	408.663
PA0362	fdx1	406247	406498	-	ferredoxin [4Fe-4S]	Energy Metabolism	-1.60439	0.0222822	298.992	479.606
PA0363	coaD	406619	407098	-	phosphopantetheine adenylyltransferase	Central intermediary metabolism	-1.8654	0.000731254	175.263	325.877
PA0364	PA0364	407250	408845	-	LaoA	Putative enzymes	-1.38389	0.260021	109.858	153.183
PA0365	PA0365	408901	409449	-	LaoB	Membrane Proteins	1.18908	0.647959	98.4068	82.8448
PA0366	PA0366	409504	410934	-	LaoC	Putative enzymes	1.00526	0.983964	346.863	346.003
PA0367	PA0367	411224	411871	+	LaoR	Transcriptional regulators	-1.31635	0.272472	194.175	256.875
PA0367a	PA0367a	411856	412266	-			1.37565	0.357346	111.229	81.5764
PA0368	PA0368	412329	413327	-	conserved hypothetical protein	Hypothetical, unclassified, unknown	1.07687	0.868079	102.097	94.9905
PA0370	PA0370	413933	414529	-	conserved hypothetical protein	Hypothetical, unclassified, unknown	1.25547	0.519147	137.951	109.371
PA0371	PA0371	414529	416016	-	putative Zn-dependent peptidase	Hypothetical, unclassified, unknown	1.04389	0.891534	392.705	377.728
PA0372	PA0372	416009	417406	-	probable zinc protease	Putative enzymes	-1.64679	0.00983527	177.928	292.22
PA0373	ftsY	417527	418894	+	signal recognition particle receptor FtsY	Protein secretion/export apparatus	-1.39545	0.117373	335.211	465.822
PA0374	ftsE	418891	419562	+	cell division protein FtsE	Cell division	-1.24443	0.25125	425.11	529.457
PA0375	ftsX	419562	420569	+	cell division protein FtsX	Cell division	1.31222	0.129983	728.241	555.32
PA0376	rpoH	420683	421537	+	sigma factor RpoH	Transcriptional regulators	-1.54912	0.00054408	5469.46	8471.56
PA0377	PA0377	421602	422207	+	hypothetical protein	Hypothetical, unclassified, unknown	-1.11822	0.734889	143.21	159.222
PA0378	PA0378	422212	422943	-	probable transglycosylase	Cell wall / LPS / capsule	-1.01667	0.973705	94.4832	95.0493
PA0379	PA0379	422980	423357	+	conserved hypothetical protein	Hypothetical, unclassified, unknown	-1.25742	0.435834	116.474	146.11
PA0380	PA0380	423460	423660	+	conserved hypothetical protein	Hypothetical, unclassified, unknown	-1.03634	NA	56.2369	57.9485
PA0381	thiG	423719	424516	+	thiamine biosynthesis protein, thiazole moiety	Biosynthesis of cofactors, prosthetic groups and carriers	-1.40873	0.0496156	364.638	513.078
PA0382	micA	424670	425341	+	DNA mismatch repair protein MicA	DNA replication, recombination, modification and repair	-1.31466	0.300022	139.377	182.547
PA0383	PA0383	425504	426850	+	conserved hypothetical protein	Hypothetical, unclassified, unknown	1.45403	0.174084	163.888	112.453
PA0384	PA0384	426863	427120	-	hypothetical protein	Hypothetical, unclassified, unknown	-1.24989	0.577153	71.3015	90.2784
PA0385	PA0385	427182	427505	-	hypothetical protein	Hypothetical, unclassified, unknown	-1.73014	NA	25.6264	43.9297
PA0386	PA0386	427586	428740	-	probable oxidase	Putative enzymes	-1.19211	NA	42.0214	49.8513
PA0387	PA0387	428861	429454	-	conserved hypothetical protein	Hypothetical, unclassified, unknown	1.26366	0.180128	734.426	581.241
PA0388	PA0388	429451	429870	-	hypothetical protein	Hypothetical, unclassified, unknown	1.42726	0.108427	832.175	585.054
PA0389	PA0389	430002	430622	-	hypothetical protein	Hypothetical, unclassified, unknown	-1.70117	0.0334389	107.216	182.489
PA0390	metX	430630	431769	-	homoserine O-acetyltransferase	Amino acid biosynthesis and metabolism	-1.25065	0.365433	199.204	249.5
PA0391	PA0391	431858	433825	-	hypothetical protein	Hypothetical, unclassified, unknown	-1.13964	0.454498	1279.76	1459.42
PA0392	PA0392	434226	434819	-	conserved hypothetical protein	Hypothetical, unclassified, unknown	-1.47262	0.0242194	303.822	447.276
PA0393	proC	434830	435651	-	pyrroline-5-carboxylate reductase	Amino acid biosynthesis and metabolism	1.03809	0.901475	391.798	376.334
PA0394	PA0394	435663	436355	-	conserved hypothetical protein	Hypothetical, unclassified, unknown	-1.12562	0.632792	395.455	446.856
PA0395	pilT	436570	437604	+	twitching motility protein PilT	Cell wall / LPS / capsule	-1.13068	0.467202	994.822	1124.47
PA0396	pilU	437782	438930	+	twitching motility protein PilU	Motility & Attachment	1.39654	0.129983	1543.21	1107.2
PA0397	PA0397	438938	439837	-	probable cation efflux system protein	Transport of small molecules	1.64697	0.0245124	329.681	201.463
PA0398	PA0398	439991	440395	+	hypothetical protein	Hypothetical, unclassified, unknown	-1.32638	0.216476	259.402	342.979
PA0399	PA0399	440638	442011	+	cystathionine beta-synthase	Amino acid biosynthesis and metabolism	-1.19073	0.649378	774.577	920.515
PA0400	PA0400	442008	443192	+	probable cystathionine gamma-lyase	Amino acid biosynthesis and metabolism	1.18227	0.509789	595.04	502.26
PA0401	PA0401	443419	444690	-	noncatalytic dihydroorotase-like protein	Nucleotide biosynthesis and metabolism	1.17474	0.446365	632.421	539.974
PA0402	pyrB	444687	445691	-	aspartate carbamoyltransferase	Amino acid biosynthesis and metabolism	-1.04826	0.851248	612.856	642.028
PA0403	pyrR	445715	446227	-	transcriptional regulator PyrR	Nucleotide biosynthesis and metabolism	-1.00986	0.977198	263.774	268.055
PA0404	PA0404	446339	446773	-	conserved hypothetical protein	Hypothetical, unclassified, unknown	1.16329	0.673781	124.37	107.741
PA0405	PA0405	446773	447342	-	AlgH	Transcriptional regulators	-1.57401	0.0162574	218.107	344.432
PA0406	tonB3	447391	448350	-	TonB3	Motility & Attachment	-1.55368	0.0495126	138.932	215.541
PA0407	gshB	448431	449384	-	glutathione synthetase	Amino acid biosynthesis and metabolism	1.13768	0.468093	1545.85	1359.48
PA0408	pilG	449639	450046	+	twitching motility protein PilG	Motility & Attachment	-1.25472	0.129318	2139.89	2686.75
PA0409	pilH	450093	450458	+	twitching motility protein PilH	Motility & Attachment	-1.39614	0.0192135	877.136	1224.97
PA0410	pilI	450509	451045	+	twitching motility protein PilI	Chemotaxis	-1.41464	0.0607655	427.061	604.205
PA0411	pilJ	451130	453178	+	twitching motility protein PilJ	Chemotaxis	-1.16667	0.357099	2803.64	3271.98
PA0412	pilK	453239	454114	+	methyltransferase PilK	Chemotaxis	1.00792	0.976221	852.143	846.456
PA0413	chpA	454126	461544	+	component of chemotactic signal transduction system	Motility & Attachment	1.18912	0.256551	6334.09	5328.11
PA0414	chpB	461537	462568	+	probable methylesterase	Chemotaxis	1.05052	0.871971	415.389	394.099
PA0415	chpC	462565	463071	+	probable chemotaxis protein	Chemotaxis	1.00917	0.979357	248.871	248.114
PA0416	chpD	463079	463873	+	probable transcriptional regulator	Chemotaxis	-1.48608	0.204424	88.9779	133.242
PA0417	chpE	463949	464560	+	probable chemotaxis protein	Chemotaxis	1.04188	NA	29.4959	28.6425
PA0418	PA0418	464568	465983	-	hypothetical protein	Hypothetical, unclassified, unknown	-1.24182	0.542319	125.832	154.871
PA0419	PA0419	466018	466740	-	conserved hypothetical protein	Hypothetical, unclassified, unknown	-1.49143	0.129808	105.544	156.988
PA0420	bioA	466833	468236	-	adenosylmethionine-8-amino-7-oxononanoate aminotransferase	Biosynthesis of cofactors, prosthetic groups and carriers	-1.51983	0.0654943	210.526	318.141
PA0421	PA0421	468410	469900	+	hypothetical protein	Putative enzymes	-1.38647	0.0596037	730.263	1010.63
PA0422	PA0422	470081	470650	+	conserved hypothetical protein	Hypothetical, unclassified, unknown	-1.32772	0.38664	87.3865	115.595
PA0423	pasP	470662	471237	+	PasP	Secreted Factors (toxins, enzymes, alginate)	1.07321	0.690632	5009.51	4666.04
PA0424	mexR	471306	471749	-	multidrug resistance operon repressor MexR	Transcriptional regulators	1.46944	0.110058	1125.58	768.03
PA0425	mexA	472024	473175	+	Resistance-Nodulation-Cell Division (RND) multidrug efflux membrane fusion protein MexA precursor	Transport of small molecules	1.10463	0.576249	1341.9	1213.96
PA0426	mexB	473191	476331	+	Resistance-Nodulation-Cell Division (RND) multidrug efflux transporter MexB	Transport of small molecules	1.24838	0.0979011	3330.86	2668.92
PA0427	oprM	476333	477790	+	Major intrinsic multiple antibiotic resistance efflux outer membrane protein OprM precursor	Transport of small molecules	1.26317	0.120589	2594.57	2054.25
PA0428	PA0428	477886	479805	-	probable ATP-dependent RNA helicase	Transcription, RNA processing and degradation	-1.20468	0.243495	890.689	1073.9
PA0429	PA0429	480056	481126	-	hypothetical protein	Hypothetical, unclassified, unknown	-1.24252	0.152248	1286.84	1597.97
PA0430	metF	481196	482068	-	5,10-methylenetetrahydrofolate reductase	Amino acid biosynthesis and metabolism	-1.32599	0.109239	391.097	517.732
PA0431	PA0431	482111	482665	-	hypothetical protein	Hypothetical, unclassified, unknown	-1.13391	0.629657	446.316	507.887
PA0432	sahH	482706	484115	-	S-adenosyl-L-homocysteine hydrolase	Amino acid biosynthesis and metabolism	1.09913	0.649793	4313.5	3925.85
PA0433	PA0433	484404	484838	+	hypothetical protein	Hypothetical, unclassified, unknown	-1.77407	NA	19.4918	34.5642
PA0434	PA0434	484964	487156	+	hypothetical protein	Membrane Proteins	-1.01413	0.974806	109.054	109.975
PA0435	PA0435	487167	488645	+	hypothetical protein	Hypothetical, unclassified, unknown	-1.11846	NA	37.7388	41.4518
PA0436	PA0436	488730	489350	+	probable transcriptional regulator	Transcriptional regulators	-1.14082	0.51597	617.278	703.723
PA0437	codA	489387	490658	-	cytosine deaminase	Nucleotide biosynthesis and metabolism	1.35459	0.110694	599.75	443.228
PA0438	codB	490648	491898	-	cytosine permease	Nucleotide biosynthesis and metabolism	-1.51086	0.156767	90.3038	135.233
PA0439	PA0439	492080	493357	-	probable oxidoreductase	Putative enzymes	1.1432	NA	27.4015	23.6867
PA0440	PA0440	493354	494721	-	probable oxidoreductase	Putative enzymes	1.18822	NA	54.7718	45.5004
PA0441	dht	494816	496255	-	dihydropyrimidinase	Nucleotide biosynthesis and metabolism	1.15362	NA	43.5181	36.7984
PA0442	PA0442	496362	496478	-	hypothetical protein	Hypothetical, unclassified, unknown	-2.49828	NA	1.6404	4.35097
PA0443	PA0443	496871	498361	+	probable transporter	Membrane Proteins	2.66881	NA	26.8128	9.97027
PA0444	PA0444	498420	499703	+	N-carbamoyl-beta-alanine amidohydrolase	Nucleotide biosynthesis and metabolism	1.24835	0.469507	152.931	122.423
PA0445	PA0445	500104	501120	-	probable transposase	Related to phage, transposon, or plasmid	-1.42452	NA	0.516835	0
PA0446	PA0446	501376	502599	-	conserved hypothetical protein	Hypothetical, unclassified, unknown	1.50924	0.0502641	649.469	429.629
PA0447	gcdH	502719	503900	-	glutaryl-CoA dehydrogenase	Carbon compound catabolism	1.30587	0.40894	2134.96	1634.28
PA0448	PA0448	504121	505029	+	transcriptional regulator, GcdR	Transcriptional regulators	-1.08645	0.786277	214.867	232.701
PA0449	PA0449	505047	505586	+	hypothetical protein	Hypothetical, unclassified, unknown	1.00191	0.994435	653.564	654.241
PA0450	PA0450	505629	507251	-	probable phosphate transporter	Membrane Proteins	1.25306	0.566484	95.2382	75.1088
PA0451	PA0451	507631	508962	+	conserved hypothetical protein	Membrane Proteins	1.95196	0.0105153	470.752	243.1
PA0451a	PA0451a	509861	510592	+			-1.06094	0.892824	114.573	122.365
PA0452	PA0452	508959	509753	+	probable stomatin-like protein	Membrane Proteins	1.39124	NA	67.5444	49.1878
PA0454	PA0454	510589	512790	-	conserved hypothetical protein	Hypothetical, unclassified, unknown	1.37144	0.148275	287.265	209.619
PA0455	dbpA	513051	514427	-	RNA helicase DbpA	Transcription, RNA processing and degradation	-1.23644	0.378007	210.342	259.773
PA0457	PA0457	515135	515659	+	hypothetical protein	Hypothetical, unclassified, unknown	1.23695	0.639963	72.8523	59.7628
PA0457.1	PA0457.1	515653	516027	-	hypothetical membrane protein	Hypothetical, unclassified, unknown	-1.27574	NA	50.3452	63.2654
PA0458	PA0458	516029	517462	-	probable major facilitator superfamily (MFS) transporter	Membrane Proteins	1.00205	0.994435	211.335	209.98
PA0459	PA0459	518083	520635	+	probable ClpA/B protease ATP binding subunit	Translation, post-translational modification, degradation	1.23518	0.352367	3430.69	2779.82
PA0460	PA0460	520737	521315	+	hypothetical protein	Hypothetical, unclassified, unknown	1.28374	0.1787	1665.85	1299.54
PA0461	PA0461	521630	522517	-	conserved hypothetical protein	Hypothetical, unclassified, unknown	-1.20586	0.290913	630.73	759.798
PA0462	PA0462	522660	523169	+	hypothetical protein	Hypothetical, unclassified, unknown	-1.12983	0.583027	332.923	375.67
PA0463	creB	523254	523943	+	two-component response regulator CreB	Transcriptional regulators	-1.08584	0.870447	88.0338	94.4446
PA0464	creC	523943	525367	+	two-component sensor CreC	Two-component regulatory system	-1.20211	0.577252	112.977	136.384
PA0465	creD	525469	526827	+	inner membrane protein CreD	Membrane Proteins	-1.03209	0.955179	68.6728	71.0014
PA0466	PA0466	526877	527179	+	hypothetical protein	Hypothetical, unclassified, unknown	1.19618	NA	9.78858	8.39955
PA0467	PA0467	527324	527944	-	conserved hypothetical protein	Hypothetical, unclassified, unknown	-1.05727	0.87562	174.899	185.025
PA0468	PA0468	527963	528913	-	hypothetical protein	Hypothetical, unclassified, unknown	1.41156	0.0928577	450.593	318.083
PA0469	PA0469	528999	529856	+	hypothetical protein	Hypothetical, unclassified, unknown	1.24955	0.255128	564.48	451.384
PA0470	fiuA	530029	532437	-	Ferrichrome receptor FiuA	Membrane Proteins	1.2729	0.357099	225.428	177.533
PA0471	PA0471	532541	533512	-			-1.05809	NA	54.7177	57.3438
PA0472	PA0472	533509	534027	-	FiuI	Transcriptional regulators	-1.09402	NA	33.7157	36.1937
PA0473	PA0473	534196	534945	+	probable glutathione S-transferase	Putative enzymes	1.27305	0.281171	365.11	286.299
PA0474	PA0474	535085	535489	+	hypothetical protein	Hypothetical, unclassified, unknown	1.23044	NA	7.41999	6.22407
PA0475	PA0475	535539	536108	+	probable transcriptional regulator	Transcriptional regulators	-1.78002	NA	33.7611	59.2169
PA0476	PA0476	536142	537869	-	probable permease	Transport of small molecules	1.2282	0.545222	130.828	106.834
PA0477	PA0477	538217	539143	-	probable transcriptional regulator	Transcriptional regulators	-1.47548	0.318774	56.9922	82.9036
PA0478	PA0478	539231	539707	+	probable N-acetyltransferase	Putative enzymes	1.17203	NA	35.289	29.9108
PA0479	PA0479	539785	540735	-	probable transcriptional regulator	Transcriptional regulators	1.44996	0.232354	139.997	95.9565
PA0480	PA0480	540839	541636	+	probable hydrolase	Putative enzymes	-1.12243	NA	21.2353	23.6867
PA0481	PA0481	541679	542122	+	hypothetical protein	Hypothetical, unclassified, unknown	1.168	NA	70.3219	59.8216
PA0482	glcB	542170	544347	-	malate synthase G	Carbon compound catabolism	-1.1045	0.537363	3408.27	3765.59
PA0483	PA0483	544654	545097	+	probable acetyltransferase	Putative enzymes	-1.24589	0.282335	284.87	355.368
PA0484	PA0484	545129	545644	+	conserved hypothetical protein	Hypothetical, unclassified, unknown	1.30832	0.170881	725.406	556.168
PA0485	PA0485	546334	547230	-	conserved hypothetical protein	Membrane Proteins	1.19184	0.61371	117.256	98.132
PA0486	PA0486	547432	548406	-	conserved hypothetical protein	Hypothetical, unclassified, unknown	-1.10486	0.783741	157.345	172.334
PA0487	PA0487	548468	549226	-	probable molybdenum transport regulator	Transport of small molecules	1.13019	0.732669	129.844	115.536
PA0488	PA0488	549294	549614	-	conserved hypothetical protein	Hypothetical, unclassified, unknown	-1.19236	NA	45.6486	53.8999
PA0489	PA0489	549656	550381	-	probable phosphoribosyl transferase	Putative enzymes	1.11902	NA	29.3026	26.467
PA0490	PA0490	550520	550813	-	hypothetical protein	Hypothetical, unclassified, unknown	1.02345	0.955179	146.194	142.666
PA0491	PA0491	550867	551793	-	probable transcriptional regulator	Transcriptional regulators	1.21137	NA	56.2234	46.7099
PA0492	PA0492	551911	552669	+	conserved hypothetical protein	Hypothetical, unclassified, unknown	1.65609	NA	29.9634	17.7651
PA0493	PA0493	552746	552994	+	probable biotin-requiring enzyme	Putative enzymes	1.48718	NA	8.82226	5.6193
PA0494	PA0494	553005	554381	+	probable acyl-CoA carboxylase subunit	Putative enzymes	-1.00871	NA	34.1026	34.5642
PA0495	PA0495	554383	555261	+	hypothetical protein	Hypothetical, unclassified, unknown	1.05105	0.923655	90.9412	87.1957
PA0496	PA0496	555251	556228	+	conserved hypothetical protein	Hypothetical, unclassified, unknown	2.25567	NA	58.7805	25.8622
PA0497	PA0497	556275	557276	-	hypothetical protein	Hypothetical, unclassified, unknown	-1.22013	0.625596	87.98	105.986
PA0498	PA0498	557354	558361	-	hypothetical protein	Hypothetical, unclassified, unknown	-1.19106	0.44263	273.009	326.062
PA0499	PA0499	558377	559078	-	probable pili assembly chaperone	Chaperones & heat shock proteins	-1.13065	0.756789	83.4541	94.0834
PA0500	bioB	559644	560702	+	biotin synthase	Biosynthesis of cofactors, prosthetic groups and carriers	1.21629	0.316684	549.119	452.232
PA0501	bioF	560808	562013	+	8-amino-7-oxononanoate synthase	Biosynthesis of cofactors, prosthetic groups and carriers	1.44118	0.257063	118.73	82.24
PA0502	PA0502	562006	562728	+	probable biotin biosynthesis protein bioH	Biosynthesis of cofactors, prosthetic groups and carriers	-1.02022	0.959603	180.656	183.816
PA0503	PA0503	562721	563545	+	probable biotin synthesis protein BioC	Biosynthesis of cofactors, prosthetic groups and carriers	1.9947	NA	59.6254	29.306
PA0504	bioD	563549	564235	+	dethiobiotin synthase	Biosynthesis of cofactors, prosthetic groups and carriers	-1.25536	NA	33.869	42.3589
PA0505	PA0505	564344	564574	+	hypothetical protein	Hypothetical, unclassified, unknown	1.07539	0.8123	843.354	786.458
PA0507	PA0507	566932	568728	+	probable acyl-CoA dehydrogenase	Putative enzymes	1.02964	0.955179	85.0675	83.1472
PA0508	PA0508	569002	570780	+	probable acyl-CoA dehydrogenase	Putative enzymes	-1.03115	0.929229	233.455	240.194
PA0509	nirN	571111	572592	-	NirN	Biosynthesis of cofactors, prosthetic groups and carriers	-1.17304	0.598429	230.05	270.289
PA0510	PA0510	572583	573422	-	NirE	Biosynthesis of cofactors, prosthetic groups and carriers	1.12199	0.742852	142.977	127.984
PA0511	nirJ	573433	574596	-	heme d1 biosynthesis protein NirJ	Biosynthesis of cofactors, prosthetic groups and carriers	1.39088	0.311281	298.776	216.33
PA0512	PA0512	574590	575105	-	NirH	Biosynthesis of cofactors, prosthetic groups and carriers	1.02952	0.959603	112.354	108.707
PA0513	PA0513	575080	575523	-	NirG	Energy Metabolism	-1.21576	NA	57.2396	70.0355
PA0514	nirL	575516	576040	-	heme d1 biosynthesis protein NirL	Biosynthesis of cofactors, prosthetic groups and carriers	-1.1228	0.809176	74.2503	83.7519
PA0515	PA0515	576037	576489	-	probable transcriptional regulator	Energy Metabolism	-1.05614	0.923366	86.4571	91.2443
PA0516	nirF	576498	577676	-	heme d1 biosynthesis protein NirF	Biosynthesis of cofactors, prosthetic groups and carriers	-1.25135	0.475126	221.178	277.42
PA0517	nirC	577673	578032	-	probable c-type cytochrome precursor	Biosynthesis of cofactors, prosthetic groups and carriers	-1.70678	NA	35.86	61.6359
PA0518	nirM	578029	578343	-	cytochrome c-551 precursor	Biosynthesis of cofactors, prosthetic groups and carriers	1.10857	0.854266	136.223	123.574
PA0519	nirS	578394	580100	-	nitrite reductase precursor	Energy Metabolism	-1.12626	0.813484	1023.51	1154.23
PA0520	nirQ	580316	581098	+	regulatory protein NirQ	Central intermediary metabolism	1.17311	0.582133	220.629	188.41
PA0521	PA0521	581133	581660	+	probable cytochrome c oxidase subunit	Energy Metabolism	-1.72025	NA	10.5796	17.7651
PA0522	PA0522	581668	581925	+	hypothetical protein	Hypothetical, unclassified, unknown	-1.43768	NA	2.84935	4.35097
PA0523	norC	582015	582455	+	nitric-oxide reductase subunit C	Energy Metabolism	-1.09127	NA	28.0672	30.5156
PA0524	norB	582455	583855	+	nitric-oxide reductase subunit B	Energy Metabolism	-1.05985	NA	59.487	62.9042
PA0525	PA0525	583857	585695	+	probable dinitrification protein NorD	Energy Metabolism	2.27994	0.097755	93.2529	41.393
PA0526	PA0526	585702	585896	-	hypothetical protein	Hypothetical, unclassified, unknown	1.29789	NA	57.981	44.8368
PA0527	dnr	585980	586663	-	transcriptional regulator Dnr	Transcriptional regulators	1.00372	0.991885	303.255	303.887
PA0527.1	rsmY	586867	586990	+	regulatory RNA RsmY	Non-coding RNA gene	-1.41376	0.162186	330.884	468.485
PA0528	PA0528	587017	587895	-	probable transcriptional regulator	Transcriptional regulators	-1.19931	NA	30.0128	35.5301
PA0529	PA0529	587997	588698	+	conserved hypothetical protein	Hypothetical, unclassified, unknown	1.4721	0.316947	138.527	95.5365
PA0530	PA0530	588924	590105	+	probable class III pyridoxal phosphate-dependent aminotransferase	Putative enzymes	1.28758	NA	70.0793	54.5047
PA0531	PA0531	590105	590821	+	probable glutamine amidotransferase	Putative enzymes	1.05517	0.933056	77.7194	74.9912
PA0532	PA0532	590896	591402	-	hypothetical protein	Hypothetical, unclassified, unknown	1.05586	NA	59.7964	56.9826
PA0533	PA0533	591445	592935	+	probable transcriptional regulator	Transcriptional regulators	-1.06514	0.878028	141.422	149.554
PA0534	PA0534	593273	594562	+	FAD-dependent oxidoreductase	Carbon compound catabolism	1.65992	0.110479	183.217	110.58
PA0535	PA0535	594580	595134	+	transcriptional regulator	Transcriptional regulators	-1.06728	0.875448	123.754	131.184
PA0536	PA0536	595245	596270	-	hypothetical protein	Hypothetical, unclassified, unknown	-1.14449	0.492459	530.164	606.742
PA0537	PA0537	596274	596882	-	conserved hypothetical protein	Hypothetical, unclassified, unknown	-1.43082	0.0861563	475.108	677.735
PA0538	dsbB	596970	597479	-	disulfide bond formation protein	Chaperones & heat shock proteins	1.22914	0.518067	135.889	110.278
PA0539	PA0539	597708	598538	+	hypothetical protein	Membrane Proteins	1.28646	NA	25.833	20.2429
PA0540	PA0540	598608	598994	+	hypothetical protein	Hypothetical, unclassified, unknown	-1.10973	0.824117	67.1806	74.1429
PA0541	PA0541	599107	599565	+	hypothetical protein	Hypothetical, unclassified, unknown	-1.08362	0.781514	428.987	463.042
PA0542	PA0542	599757	600176	-	conserved hypothetical protein	Hypothetical, unclassified, unknown	1.03752	0.923366	177.384	171.309
PA0543	PA0543	600426	601394	+	hypothetical protein	Hypothetical, unclassified, unknown	1.98782	0.00670076	269.981	134.326
PA0544	PA0544	601398	602141	-	hypothetical protein	Hypothetical, unclassified, unknown	1.23742	0.536415	117.337	94.9905
PA0545	PA0545	602346	603650	+	hypothetical protein	Putative enzymes	1.70984	0.00282105	633.424	371.806
PA0546	metK	603706	604896	-	methionine adenosyltransferase	Amino acid biosynthesis and metabolism	-1.03416	0.883019	3125.09	3231.54
PA0547	PA0547	604912	605913	-	probable transcriptional regulator	Transcriptional regulators	-1.11508	0.752022	673.366	751.105
PA0548	tktA	606160	608157	+	transketolase	Energy Metabolism	-1.19009	0.257063	1061.47	1263.09
PA0549	PA0549	608157	609221	+	hypothetical protein	Hypothetical, unclassified, unknown	1.49171	0.200142	152.581	101.273
PA0550	PA0550	609202	609999	-	conserved hypothetical protein	Hypothetical, unclassified, unknown	-1.45117	0.22583	74.8568	108.102
PA0551	epd	610214	611275	+	D-erythrose 4-phosphate dehydrogenase	Biosynthesis of cofactors, prosthetic groups and carriers	-1.78021	0.0166613	167.929	296.991
PA0552	pgk	611281	612444	+	phosphoglycerate kinase	Carbon compound catabolism	-1.05546	0.848477	771.897	812.606
PA0553	PA0553	612517	612717	+	hypothetical protein	Hypothetical, unclassified, unknown	1.60188	0.0107987	450.2	280.377
PA0554	PA0554	612877	613218	+	hypothetical protein	Hypothetical, unclassified, unknown	1.14464	0.59189	322.621	282.494
PA0555	fda	613338	614402	+	fructose-1,6-bisphosphate aldolase	Carbon compound catabolism	-1.03408	0.878232	1938.75	2005.31
PA0556	PA0556	614468	614950	+	hypothetical protein	Hypothetical, unclassified, unknown	1.16327	0.674647	114.905	99.3415
PA0557	PA0557	614952	615608	-	hypothetical protein	Hypothetical, unclassified, unknown	1.20833	0.546751	151.138	125.808
PA0558	PA0558	615607	616374	+	conserved hypothetical protein	Hypothetical, unclassified, unknown	-1.02301	0.954079	209.591	213.122
PA0559	PA0559	616371	617549	-	conserved hypothetical protein	Hypothetical, unclassified, unknown	1.11429	0.697798	239.379	214.029
PA0560	PA0560	617662	618150	+	conserved hypothetical protein	Hypothetical, unclassified, unknown	-1.83224	NA	42.2105	77.2255
PA0561	PA0561	618176	619330	+	hypothetical protein	Hypothetical, unclassified, unknown	-1.77295	0.0395166	64.8659	115.536
PA0562	PA0562	619332	620006	-	probable hydrolase	Putative enzymes	-1.78543	0.0818783	58.1741	102.542
PA0563	PA0563	620135	620488	-	conserved hypothetical protein	Hypothetical, unclassified, unknown	-1.61904	0.00739033	228.934	370.051
PA0564	PA0564	620666	621577	-	probable transcriptional regulator	Transcriptional regulators	-1.10981	0.822626	75.6117	82.9036
PA0565	PA0565	621695	622033	+	conserved hypothetical protein	Hypothetical, unclassified, unknown	1.08203	0.796989	274.901	255.061
PA0566	PA0566	622023	622538	-	hypothetical protein	Hypothetical, unclassified, unknown	1.16441	0.564539	240.965	206.234
PA0567	PA0567	622726	622884	+	conserved hypothetical protein	Membrane Proteins	-1.71595	0.0179394	310.275	530.717
PA0568	PA0568	622894	623352	-	hypothetical protein	Hypothetical, unclassified, unknown	-1.09576	0.854894	144.343	156.5
PA0569	PA0569	623368	623838	-	hypothetical protein	Hypothetical, unclassified, unknown	-1.38004	NA	35.6667	50.0949
PA0570	PA0570	623852	624199	-	hypothetical protein	Hypothetical, unclassified, unknown	-1.68889	NA	15.3703	26.1646
PA0571	PA0571	624189	624803	-	hypothetical protein	Hypothetical, unclassified, unknown	1.0883	0.854894	93.6426	85.3815
PA0572	PA0572	624994	627765	-	hypothetical protein	Hypothetical, unclassified, unknown	1.20475	0.267594	1962.88	1630.73
PA0573	PA0573	628335	628670	-	hypothetical protein	Hypothetical, unclassified, unknown	1.33351	0.427428	108.025	81.5764
PA0574	PA0574	628763	629884	-	hypothetical protein	Hypothetical, unclassified, unknown	-1.34142	0.20478	193.137	260.017
PA0574.1	PA0574.1	630434	630510	-	tRNA-Met	Non-coding RNA gene	-1.47586	NA	12.3099	17.7651
PA0575	PA0575	630527	634264	-	redox regulator of c_di_GMP, RmcA	Membrane Proteins	-1.02401	0.936901	519.579	533.447
PA0576	rpoD	634371	636224	-	sigma factor RpoD	Transcriptional regulators	-1.09055	0.577252	4717.84	5143.9
PA0577	dnaG	636304	638298	-	DNA primase	DNA replication, recombination, modification and repair	-1.27525	0.130427	680.452	868.329
PA0578	PA0578	638381	638830	-	conserved hypothetical protein	Hypothetical, unclassified, unknown	-1.21905	0.499741	132.347	162.246
PA0580	gcp	639316	640341	+	O-sialoglycoprotein endopeptidase	Translation, post-translational modification, degradation	1.05502	0.870816	231.527	219.287
PA0581	PA0581	640420	640989	-	conserved hypothetical protein	Hypothetical, unclassified, unknown	1.48387	0.129801	194.773	132.033
PA0582	folB	641073	641426	+	dihydroneopterin aldolase	Biosynthesis of cofactors, prosthetic groups and carriers	-1.01236	NA	27.8736	28.0377
PA0583	PA0583	641417	641959	+	hypothetical protein	Biosynthesis of cofactors, prosthetic groups and carriers	1.82074	NA	43.9498	23.6867
PA0584	cca	641932	643164	-	tRNA nucleotidyl transferase	Transcription, RNA processing and degradation	-1.09737	0.792235	162.698	179.65
PA0585	PA0585	643208	643714	-	hypothetical protein	Hypothetical, unclassified, unknown	-1.05576	0.897141	138.145	146.959
PA0586	PA0586	643808	645361	-	conserved hypothetical protein	Hypothetical, unclassified, unknown	-1.01558	0.944983	4846.12	4922.89
PA0587	PA0587	645358	646629	-	conserved hypothetical protein	Hypothetical, unclassified, unknown	1.30852	0.131433	4136.17	3163.22
PA0588	PA0588	646730	648652	-	conserved hypothetical protein	Hypothetical, unclassified, unknown	1.37738	0.0973639	19921	14465.3
PA0589	PA0589	648931	649263	-	conserved hypothetical protein	Energy Metabolism	-1.01617	0.974806	78.9015	79.4598
PA0590	apaH	649307	650158	-	bis(5'-nucleosyl)-tetraphosphatase	Nucleotide biosynthesis and metabolism	1.07947	0.820247	262.753	241.823
PA0591	PA0591	650158	650538	-	conserved hypothetical protein	Hypothetical, unclassified, unknown	1.24814	0.471737	165.915	133.603
PA0592	ksgA	650575	651381	-	rRNA (adenine-N6,N6)-dimethyltransferase	Transcription, RNA processing and degradation	-1.36608	0.373342	91.7596	124.053
PA0593	pdxA	651497	652483	-	pyridoxal phosphate biosynthetic protein PdxA	Biosynthesis of cofactors, prosthetic groups and carriers	-1.33149	0.337193	217.2	287.324
PA0594	surA	652480	653772	-	peptidyl-prolyl cis-trans isomerase SurA	Chaperones & heat shock proteins	-1.14417	0.405101	1997.88	2286.42
PA0595	ostA	653753	656527	-	LPS-assembly protein LptD	Adaptation, Protection	-1.35028	0.0179967	4991.23	6738.36
PA0596	PA0596	656654	657670	+	hypothetical protein	Hypothetical, unclassified, unknown	1.02083	0.94895	392.862	385.581
PA0597	PA0597	657667	658341	+	probable nucleotidyl transferase	Putative enzymes	1.16706	0.590355	201.852	172.275
PA0598	PA0598	658343	659101	+	hypothetical protein	Hypothetical, unclassified, unknown	1.02831	0.940594	223.033	215.902
PA0599	PA0599	659102	660163	-	hypothetical protein	Hypothetical, unclassified, unknown	-1.03935	0.909677	246.862	256.934
PA0600	PA0600	660315	662708	+	two-component sensor, AgtS	Two-component regulatory system	-1.11648	0.627112	345.749	385.338
PA0601	PA0601	662754	663386	+	two-component response regulator, AgtR	Transcriptional regulators	1.02256	0.957655	220.323	216.692
PA0602	PA0602	663515	664549	+	probable binding protein component of ABC transporter	Transport of small molecules	1.25986	0.231007	506.451	401.23
PA0603	PA0603	664783	665892	+	AgtA	Transport of small molecules	-1.11567	0.657463	265.846	296.815
PA0604	PA0604	665948	666994	+	AgtB	Transport of small molecules	1.39166	0.0856983	423.213	304.005
PA0605	PA0605	667108	668355	+	AgtC	Membrane Proteins	1.33112	0.390819	129.309	98.0732
PA0606	PA0606	668461	669291	+	AgtD	Membrane Proteins	1.1114	0.813512	89.4223	80.9717
PA0608	PA0608	670089	670907	+	probable phosphoglycolate phosphatase	Carbon compound catabolism	-1.58697	0.0407031	137.75	217.473
PA0609	trpE	670980	672458	+	anthranilate synthetase component I	Amino acid biosynthesis and metabolism	-1.28772	0.156767	399.555	513.683
PA0610	prtN	672777	673091	-	transcriptional regulator PrtN	Transcriptional regulators	1.13438	0.647959	658.024	582.215
PA0611	prtR	673191	673961	-	transcriptional regulator PrtR	Transcriptional regulators	-1.01287	0.969837	238.821	242.31
PA0612	ptrB	674419	674619	+	repressor, PtrB	Transcriptional regulators	1.23343	0.590355	92.2812	75.05
PA0613	PA0613	674667	675026	+	hypothetical protein	Hypothetical, unclassified, unknown	1.05952	0.876637	162.073	152.637
PA0614	PA0614	675390	675839	+	hypothetical protein	Hypothetical, unclassified, unknown	1.55729	NA	72.0748	46.1051
PA0615	PA0615	675861	676376	+	hypothetical protein	Hypothetical, unclassified, unknown	1.0619	0.856567	220.004	206.537
PA0616	PA0616	676373	676930	+	R2 pyocin membrane-piercing spike	Related to phage, transposon, or plasmid	1.33969	0.354331	139.957	103.751
PA0617	PA0617	677083	677409	+	probable bacteriophage protein	Related to phage, transposon, or plasmid	1.50971	0.25635	97.7776	65.3821
PA0618	PA0618	677406	678293	+	probable bacteriophage protein	Related to phage, transposon, or plasmid	1.63878	0.037612	220.817	134.569
PA0619	PA0619	678286	678819	+	probable bacteriophage protein	Related to phage, transposon, or plasmid	1.18097	0.641311	176.378	147.74
PA0620	PA0620	678821	680896	+	probable bacteriophage protein	Related to phage, transposon, or plasmid	1.14371	0.453366	904.834	790.86
PA0621	PA0621	680893	681351	+	conserved hypothetical protein	Related to phage, transposon, or plasmid	-1.65633	0.0378402	191.907	316.512
PA0622	PA0622	681394	682554	+	probable bacteriophage protein	Related to phage, transposon, or plasmid	1.17354	0.38664	1002.99	853.823
PA0623	PA0623	682567	683070	+	probable bacteriophage protein	Related to phage, transposon, or plasmid	1.38805	0.120001	448.161	321.526
PA0624	PA0624	683085	683429	+	hypothetical protein	Related to phage, transposon, or plasmid	1.61237	0.0468023	264.817	162.968
PA0625	PA0625	683599	685836	+	hypothetical protein	Related to phage, transposon, or plasmid	1.10772	0.71119	565.379	509.332
PA0626	PA0626	685846	686718	+	hypothetical protein	Related to phage, transposon, or plasmid	1.18389	0.576357	178.594	150.159
PA0627	PA0627	686693	686899	+	conserved hypothetical protein	Related to phage, transposon, or plasmid	-1.20239	NA	29.9229	35.5301
PA0628	PA0628	686957	687946	+	conserved hypothetical protein	Related to phage, transposon, or plasmid	-1.05723	0.897263	116.348	122.726
PA0629	PA0629	687979	688608	+	conserved hypothetical protein	Related to phage, transposon, or plasmid	1.51818	0.278225	92.4475	61.6359
PA0630	PA0630	688605	688967	+	hypothetical protein	Related to phage, transposon, or plasmid	1.12233	NA	60.8571	53.5975
PA0631	PA0631	688964	689221	+	hypothetical protein	Related to phage, transposon, or plasmid	-1.20297	NA	43.8554	52.6316
PA0633	PA0633	689537	690031	+	hypothetical protein	Related to phage, transposon, or plasmid	1.03946	0.894103	489.19	469.753
PA0634	PA0634	690043	690390	+	hypothetical protein	Related to phage, transposon, or plasmid	1.08914	0.767073	348.631	321.048
PA0635	PA0635	690420	690674	+	hypothetical protein	Related to phage, transposon, or plasmid	1.50258	0.0779061	313.782	207.805
PA0636	PA0636	690721	692556	+	hypothetical protein	Related to phage, transposon, or plasmid	1.06375	0.854697	411.516	385.397
PA0637	PA0637	692549	692890	+	conserved hypothetical protein	Related to phage, transposon, or plasmid	1.25566	NA	45.4014	35.5301
PA0638	PA0638	692898	693593	+	probable bacteriophage protein	Related to phage, transposon, or plasmid	1.71091	0.126037	113.921	66.3481
PA0639	PA0639	693596	694366	+	conserved hypothetical protein	Related to phage, transposon, or plasmid	1.18203	0.7214	95.4862	80.3669
PA0640	PA0640	694421	695023	+	probable bacteriophage protein	Related to phage, transposon, or plasmid	1.056	0.905651	123.53	116.502
PA0641	PA0641	695082	698696	+	probable bacteriophage protein	Related to phage, transposon, or plasmid	1.4557	0.059266	589.125	403.162
PA0643	PA0643	699744	700835	+	hypothetical protein	Related to phage, transposon, or plasmid	1.06517	0.801935	402.678	377.845
PA0644	PA0644	700835	701170	+	hypothetical protein	Related to phage, transposon, or plasmid	-1.16262	0.637023	129.979	151.973
PA0645	PA0645	701151	701381	+	hypothetical protein	Related to phage, transposon, or plasmid	1.22783	0.535559	138.95	113.36
PA0646	PA0646	701477	702529	+	hypothetical protein	Related to phage, transposon, or plasmid	-1.15532	0.491664	599.241	693.517
PA0647	PA0647	702529	702831	+	hypothetical protein	Related to phage, transposon, or plasmid	-1.30489	0.359052	152.626	200.195
PA0648	PA0648	702828	703058	+	hypothetical protein	Related to phage, transposon, or plasmid	-1.54724	0.0124033	257.055	397.181
PA0649	trpG	703477	704082	+	anthranilate synthase component II	Biosynthesis of cofactors, prosthetic groups and carriers	-1.18919	0.491664	199.456	236.447
PA0650	trpD	704084	705133	+	anthranilate phosphoribosyltransferase	Amino acid biosynthesis and metabolism	-1.00917	0.973181	569.568	574.412
PA0651	trpC	705130	705966	+	indole-3-glycerol-phosphate synthase	Amino acid biosynthesis and metabolism	1.06609	0.791936	465.526	436.399
PA0652	vfr	706028	706672	-	transcriptional regulator Vfr	Transcriptional regulators	-1.45126	0.00579472	2779.64	4032.17
PA0653	PA0653	706944	707366	+	conserved hypothetical protein	Hypothetical, unclassified, unknown	-1.06237	0.876637	214.004	225.629
PA0654	speD	707686	708480	+	S-adenosylmethionine decarboxylase proenzyme	Central intermediary metabolism	-1.37916	0.073729	312.874	431.687
PA0655	PA0655	708535	709182	-	hypothetical protein	Hypothetical, unclassified, unknown	-1.52089	0.00156673	968.411	1473.32
PA0656	PA0656	709282	709620	-	probable HIT family protein	Putative enzymes	1.36049	0.101187	845.686	623.423
PA0657	PA0657	709699	711180	+	probable ATPase	Putative enzymes	1.11241	0.661322	495.871	447.461
PA0658	PA0658	711220	712020	-	probable short-chain dehydrogenase	Putative enzymes	-1.12792	0.687291	242.957	272.339
PA0659	PA0659	712081	713157	-	hypothetical protein	Membrane Proteins	-1.58538	0.00488244	558.863	884.213
PA0660	PA0660	713279	714247	-	NAD(P)H:quinone reductase	Hypothetical, unclassified, unknown	1.01493	0.959889	538.534	530.785
PA0662	argC	714977	716011	+	N-acetyl-gamma-glutamyl-phosphate reductase	Amino acid biosynthesis and metabolism	-1.37786	0.12298	361.993	496.943
PA0663	PA0663	716011	716730	+	hypothetical protein	Hypothetical, unclassified, unknown	-1.02387	0.958337	151.071	153.603
PA0664	PA0664	716731	717153	+	hypothetical protein	Hypothetical, unclassified, unknown	-1.27876	0.365433	143.808	184.967
PA0665	PA0665	717231	717581	+	conserved hypothetical protein	Hypothetical, unclassified, unknown	-1.0736	0.792371	306.667	328.355
PA0666	PA0666	717635	718726	-	1,6-Anhydro-N-acetylmuramic acid kinase, AnmK	Hypothetical, unclassified, unknown	-1.28759	0.0984114	690.55	888.992
PA0667	PA0667	718729	720072	-	MepM	Hypothetical, unclassified, unknown	-1.59926	4.76298e-05	2714.61	4340.17
PA0668	tyrZ	720357	721556	+	tyrosyl-tRNA synthetase 2	Amino acid biosynthesis and metabolism	-1.07755	0.671537	1602.9	1726.07
PA0668.1	PA0668.1	722096	723631	+	16S ribosomal RNA	Non-coding RNA gene	-19.7955	0.190674	12614.5	249708
PA0668.2	PA0668.2	723696	723772	+	tRNA-Ile	Non-coding RNA gene	-4.98216	NA	2.08087	10.2727
PA0668.3	PA0668.3	723801	723876	+	tRNA-Ala	Non-coding RNA gene	-1.07814	NA	16.8941	18.0674
PA0668.4	PA0668.4	724103	726993	+	23S ribosomal RNA	Non-coding RNA gene	-29.2552	0.13079	17002	497392
PA0668.5	PA0668.5	727136	727255	+	5S ribosomal RNA	Non-coding RNA gene	-47.4257	NA	0.175284	5.92169
PA0669	PA0669	727608	730703	-	probable DNA polymerase alpha chain	DNA replication, recombination, modification and repair	1.05558	0.897263	129.714	122.726
PA0670	PA0670	730679	732094	-	hypothetical protein	Hypothetical, unclassified, unknown	1.10741	NA	60.1873	54.5047
PA0671	PA0671	732102	732653	-	hypothetical protein	Hypothetical, unclassified, unknown	1.05144	NA	29.6667	28.3401
PA0672	hemO	732959	733555	+	heme oxygenase	Biosynthesis of cofactors, prosthetic groups and carriers	1.5955	NA	60.9735	38.6127
PA0673	PA0673	733673	733993	-	hypothetical protein	Hypothetical, unclassified, unknown	2.19935	NA	35.2217	15.5896
PA0674	vreA	734159	734875	+	VreA	Transcriptional regulators	2.27138	NA	22.6511	9.66789
PA0675	vreI	734872	735417	+	ECF sigma factor, VreI	Transcriptional regulators	1.53935	NA	15.5727	10.2727
PA0676	vreR	735487	736446	+	sigma factor regulator, VreR	Membrane Proteins	1.01132	NA	44.6597	43.6273
PA0677	PA0677	736456	737097	-	HxcW	Protein secretion/export apparatus	10.5736	NA	7.89202	0
PA0678	PA0678	737081	737530	-	HxcU	Protein secretion/export apparatus	2.02159	NA	4.07183	1.8731
PA0679	PA0679	737677	738108	+	HxcP	Hypothetical, unclassified, unknown	1.04348	NA	21.2176	20.5453
PA0680	PA0680	738111	738485	-	HxcV	Protein secretion/export apparatus	-1.05279	NA	9.41997	9.66789
PA0681	PA0681	738719	739168	+	HxcT	Protein secretion/export apparatus	-1.05065	NA	19.1187	19.9405
PA0682	PA0682	739176	740141	+	HxcX	Protein secretion/export apparatus	2.09238	NA	8.5661	4.35097
PA0683	PA0683	740203	741348	+	HxcY	Protein secretion/export apparatus	1.03752	NA	12.413	12.1458
PA0684	PA0684	741335	741928	+	HxcZ	Protein secretion/export apparatus	2.02847	NA	8.04025	3.7462
PA0685	PA0685	741925	744336	+	HxcQ	Protein secretion/export apparatus	-1.0558	NA	34.3588	36.1349
PA0686	PA0686	744333	745742	+	HxcR	Protein secretion/export apparatus	1.81463	NA	18.3366	10.2727
PA0687	PA0687	745742	746956	+	HxcS	Protein secretion/export apparatus	1.07501	NA	14.858	13.4141
PA0688	PA0688	747470	748576	+	low-molecular-weight alkaline phosphatase A, LapA	Transport of small molecules	1.15869	0.654624	153.26	131.184
PA0689	PA0689	748662	749774	+	low-molecular-weight alkaline phosphatase B, LapB	Transport of small molecules	-1.7855	0.02526	255.445	458.221
PA0690	PA0690	749957	762499	+	phosphate depletion regulated TPS partner A, PdtA	Hypothetical, unclassified, unknown	1.1913	0.351872	851.956	716.599
PA0691	PA0691	762891	763493	+	prevent-host-death protein A	Hypothetical, unclassified, unknown	-1.55951	NA	5.10099	7.79479
PA0692	PA0692	763657	765291	+	phosphate depletion regulated TPS partner B, PdtB	Hypothetical, unclassified, unknown	1.68261	NA	23.4557	13.4141
PA0693	exbB2	765315	767162	+	transport protein ExbB2	Membrane Proteins	1.27448	NA	33.5633	26.7694
PA0694	exbD2	767173	767592	+	transport protein ExbD	Membrane Proteins	3.73782	NA	2.75946	0
PA0695	PA0695	767601	768347	+	hypothetical protein	Hypothetical, unclassified, unknown	3.96831	NA	2.93474	0
PA0696	PA0696	768415	770121	+	hypothetical protein	Hypothetical, unclassified, unknown	1.18275	NA	43.1002	36.7396
PA0697	PA0697	770156	770818	+	hypothetical protein	Hypothetical, unclassified, unknown	-1.34659	NA	8.7008	11.541
PA0698	PA0698	770847	771326	+	hypothetical protein	Hypothetical, unclassified, unknown	1.14018	NA	9.07391	7.79479
PA0699	PA0699	771331	772275	+	probable peptidyl-prolyl cis-trans isomerase, PpiC-type	Chaperones & heat shock proteins	1.4508	NA	11.7931	8.09717
PA0700	PA0700	772275	772700	+	hypothetical protein	Hypothetical, unclassified, unknown	-1.01213	NA	13.8469	13.7165
PA0701	PA0701	772710	773696	+	probable transcriptional regulator	Transcriptional regulators	-1.0682	NA	31.734	33.3546
PA0701a	PA0701a	773768	774433	+			1.02284	0.972138	75.5089	72.6309
PA0702	PA0702	774416	775321	-	hypothetical protein	Membrane Proteins	-1.32874	NA	33.2981	44.232
PA0703	PA0703	775400	776716	-	probable major facilitator superfamily (MFS) transporter	Membrane Proteins	1.00208	NA	38.5656	38.3104
PA0704	PA0704	776787	778181	-	probable amidase	Putative enzymes	-1.13583	0.627112	220.117	249.803
PA0705	migA	778309	779208	-	alpha-1,6-rhamnosyltransferase MigA	Cell wall / LPS / capsule	-1.85356	0.00177876	272.812	503.528
PA0706	cat	779463	780101	-	chloramphenicol acetyltransferase	Antibiotic resistance and susceptibility	-1.61764	0.0603084	99.2697	159.524
PA0707	toxR	780194	780973	-	transcriptional regulator ToxR	Transcriptional regulators	-1.17306	NA	27.3297	31.7839
PA0708	PA0708	781259	782113	-	probable transcriptional regulator	Transcriptional regulators	-1.44678	0.318999	55.549	80.9717
PA0709	PA0709	782229	782525	+	hypothetical protein	Hypothetical, unclassified, unknown	-1.16831	0.683728	91.9084	107.439
PA0710	gloA2	782570	782965	+	lactoylglutathione lyase	Central intermediary metabolism	1.29762	NA	44.6868	34.5642
PA0711	PA0711	783009	783515	-	hypothetical protein	Hypothetical, unclassified, unknown	1.31571	NA	23.8961	18.0674
PA0713	PA0713	784173	784466	+	hypothetical protein	Hypothetical, unclassified, unknown	-1.18222	0.662001	2080.92	2461.94
PA0714	PA0714	784698	785174	+	hypothetical protein	Hypothetical, unclassified, unknown	1.13444	0.657192	397.863	352.47
PA0714.1	phrD	785498	785570	+	PhrD	Non-coding RNA gene	-1.38495	0.349043	87.7773	122.969
PA0715	PA0715	785969	786925	+	hypothetical protein	Related to phage, transposon, or plasmid	-1.0659	0.750027	1021.33	1087.49
PA0716	PA0716	786928	788253	+	hypothetical protein	Hypothetical, unclassified, unknown	-1.22353	0.218034	1178.25	1440.14
PA0718	PA0718	789360	789650	+	hypothetical protein of bacteriophage Pf1	Related to phage, transposon, or plasmid	1.07564	0.882262	98.685	91.0008
PA0719	PA0719	789654	790031	+	hypothetical protein of bacteriophage Pf1	Related to phage, transposon, or plasmid	-1.00409	0.993299	82.9196	84.0543
PA0720	PA0720	790166	790600	+	helix destabilizing protein of bacteriophage Pf1	DNA replication, recombination, modification and repair	-1.14283	0.758032	87.2926	100.551
PA0721	PA0721	790617	790709	+	Pf superinfection exclusion, PfsE	Related to phage, transposon, or plasmid	1.1787	NA	9.51889	8.09717
PA0723	coaB	790986	791234	+	coat protein B of bacteriophage Pf1	Related to phage, transposon, or plasmid	1.14518	0.40118	1467.42	1281.7
PA0724	PA0724	791370	792632	+	probable coat protein A of bacteriophage Pf1	Related to phage, transposon, or plasmid	1.11306	NA	65.131	58.8557
PA0725	PA0725	792637	792993	+	hypothetical protein of bacteriophage Pf1	Related to phage, transposon, or plasmid	1.20096	NA	19.3793	16.1943
PA0726	PA0726	792997	794271	+	hypothetical protein of bacteriophage Pf1	Related to phage, transposon, or plasmid	1.27901	0.516087	95.3458	75.05
PA0727	PA0727	794501	795793	+	Pf replication initiator protein	Related to phage, transposon, or plasmid	-1.28751	0.337193	134.307	172.88
PA0728	PA0728	795793	796776	+	probable bacteriophage integrase	Putative enzymes	-1.30286	0.537039	64.2369	84.6591
PA0729	PA0729	797251	797598	+	Pf4 inhibition toxin, PfiT	Hypothetical, unclassified, unknown	-1.16415	0.34573	1111.45	1293.06
PA0729.1	PA0729.1	797721	797794	-	tRNA-Gly	Non-coding RNA gene	-1.22533	NA	10.0628	12.4481
PA0730	PA0730	797925	798827	-	probable transferase	Putative enzymes	-1.32242	0.277811	132.289	174.45
PA0731	PA0731	799279	800016	-	hypothetical protein	Hypothetical, unclassified, unknown	-1.43319	0.0330447	355.983	509.332
PA0732	PA0732	800096	801139	-	hypothetical protein	Hypothetical, unclassified, unknown	1.24544	0.255096	590.803	475.557
PA0733	PA0733	801275	801967	-	probable pseudouridylate synthase	Transcription, RNA processing and degradation	-1.01787	NA	23.6758	24.2915
PA0734	PA0734	801967	802239	-	hypothetical protein	Hypothetical, unclassified, unknown	-1.66985	NA	15.5591	25.8622
PA0735	PA0735	802260	803075	-	hypothetical protein	Hypothetical, unclassified, unknown	1.37485	0.430662	80.578	58.8557
PA0736	PA0736	803072	804148	-	hypothetical protein	Membrane Proteins	-1.22641	0.540106	107.197	132.637
PA0736a	PA0736a	804381	804560	+			1.63131	0.0954342	410.691	253.675
PA0737	PA0737	804656	805111	+	hypothetical protein	Hypothetical, unclassified, unknown	1.7298	NA	80.0291	46.7099
PA0738	PA0738	805228	805473	+	conserved hypothetical protein	Membrane Proteins	-2.0989	NA	19.9229	42.3589
PA0739	PA0739	805788	806702	-	probable transcriptional regulator	Transcriptional regulators	1.21509	NA	53.6795	44.232
PA0740	sdsA1	806805	808781	+	SDS hydrolase SdsA1	Putative enzymes	1.20794	NA	36.4664	30.5156
PA0741	PA0741	808816	809457	-	conserved hypothetical protein	Hypothetical, unclassified, unknown	1.04049	0.947189	69.1442	66.9528
PA0742	PA0742	809574	810218	-	hypothetical protein	Hypothetical, unclassified, unknown	1.68092	0.11222	136.217	82.1812
PA0743	PA0743	810275	811171	-	probable 3-hydroxyisobutyrate dehydrogenase	Carbon compound catabolism	1.46951	0.0315567	536.764	366.246
PA0744	PA0744	811283	812386	-	probable enoyl-CoA hydratase/isomerase	Putative enzymes	1.11928	0.629657	447.215	399.357
PA0745	PA0745	812445	813263	-	DspI	Putative enzymes	1.21733	0.271922	751.976	617.98
PA0746	PA0746	813329	814492	-	probable acyl-CoA dehydrogenase	Putative enzymes	1.19315	0.35519	599.343	502.99
PA0747	PA0747	814504	816012	-	probable aldehyde dehydrogenase	Putative enzymes	-1.29294	0.130388	1074.5	1390.78
PA0749	PA0749	817082	817903	+	hypothetical protein	Hypothetical, unclassified, unknown	-1.45302	0.229074	77.1171	111.546
PA0750	ung	818003	818698	+	uracil-DNA glycosylase	DNA replication, recombination, modification and repair	-1.5853	0.00643675	334.514	529.819
PA0751	PA0751	818825	819862	-	conserved hypothetical protein	Membrane Proteins	1.15025	0.668942	141.026	122.121
PA0752	PA0752	819855	821372	-	conserved hypothetical protein	Membrane Proteins	1.12127	NA	43.0283	38.3104
PA0753	PA0753	821383	821853	-	hypothetical protein	Membrane Proteins	-1.16517	NA	12.1839	14.6236
PA0754	PA0754	821902	822885	-	hypothetical protein	Hypothetical, unclassified, unknown	-1.18683	0.612929	104.528	123.389
PA0755	opdH	822915	824198	-	cis-aconitate porin OpdH	Membrane Proteins	-1.08817	NA	24.3005	27.0718
PA0756	PA0756	824409	825080	+	probable two-component response regulator	Transcriptional regulators	-1.8147	0.0650299	52.9696	95.0493
PA0757	PA0757	825073	826455	+	probable two-component sensor	Two-component regulatory system	-1.53503	0.190227	71.6749	108.766
PA0758	PA0758	826463	827299	-	hypothetical protein	Hypothetical, unclassified, unknown	-1.60474	0.128364	154.109	245.628
PA0759	PA0759	827400	828344	-	conserved hypothetical protein	Hypothetical, unclassified, unknown	-1.36829	0.138378	335.875	457.725
PA0760	PA0760	828617	828871	+	conserved hypothetical protein	Hypothetical, unclassified, unknown	-1.26617	0.257063	289.365	365.7
PA0761	nadB	829276	830892	-	L-aspartate oxidase	Amino acid biosynthesis and metabolism	1.10324	0.624923	1322.58	1200.56
PA0762	algU	831301	831882	+	sigma factor AlgU	Transcriptional regulators	1.41143	0.0497438	2654.1	1882.23
PA0763	mucA	831914	832498	+	anti-sigma factor MucA	Cell wall / LPS / capsule	1.88293	2.28366e-07	3456.68	1834.54
PA0764	mucB	832507	833457	+	negative regulator for alginate biosynthesis MucB	Cell wall / LPS / capsule	1.17862	0.352479	1103.82	935.215
PA0765	mucC	833454	833909	+	positive regulator for alginate biosynthesis MucC	Secreted Factors (toxins, enzymes, alginate)	1.01579	0.963761	274.883	269.802
PA0766	mucD	833949	835373	+	serine protease MucD precursor	Cell wall / LPS / capsule	-1.05976	0.83722	3242.98	3434.36
PA0767	lepA	835523	837322	+	GTP-binding protein LepA	Protein secretion/export apparatus	-1.63508	0.0001555	840.614	1373.43
PA0768	lepB	837328	838182	+	signal peptidase I	Protein secretion/export apparatus	-1.23955	0.442043	471.034	581.778
PA0769	PA0769	838351	838728	+	hypothetical protein	Hypothetical, unclassified, unknown	1.90413	0.00594486	469.445	248.417
PA0770	rnc	838725	839414	+	ribonuclease III	Transcription, RNA processing and degradation	1.06846	0.800008	398.938	372.89
PA0771	era	839407	840324	+	GTP-binding protein Era	Cell division	-1.05976	0.80574	567.856	600.635
PA0772	recO	840385	841086	+	DNA repair protein RecO	DNA replication, recombination, modification and repair	-1.01431	NA	55.5986	56.6802
PA0773	pdxJ	841079	841825	+	pyridoxal phosphate biosynthetic protein PdxJ	Biosynthesis of cofactors, prosthetic groups and carriers	-1.08403	0.78594	318.326	343.643
PA0774	PA0774	841913	842881	-	conserved hypothetical protein	Hypothetical, unclassified, unknown	-1.19275	0.527037	157.188	187.201
PA0775	PA0775	842878	843618	-	conserved hypothetical protein	Hypothetical, unclassified, unknown	-1.70924	0.0268485	97.8537	168.167
PA0776	PA0776	843723	844295	-	hypothetical protein	Hypothetical, unclassified, unknown	1.54117	0.167753	182.108	119.526
PA0777	PA0777	844427	845179	-	hypothetical protein	Hypothetical, unclassified, unknown	-1.52094	NA	47.1762	71.3626
PA0778	icp	845278	845682	-	inhibitor of cysteine peptidase	Hypothetical, unclassified, unknown	-1.31558	0.517164	76.7711	99.7615
PA0779	PA0779	845793	848192	-	AsrA	Adaptation, Protection	1.57704	0.00288423	1622.23	1030.46
PA0780	pruR	848383	849135	+	proline utilization regulator	Transcriptional regulators	-1.54428	0.152248	138.81	212.576
PA0781	PA0781	849256	851319	-	hypothetical protein	Hypothetical, unclassified, unknown	1.2818	NA	61.8099	47.6759
PA0782	putA	851783	854965	+	proline dehydrogenase PutA	Amino acid biosynthesis and metabolism	1.12857	0.586661	2559.06	2265.18
PA0783	putP	855277	856797	+	sodium/proline symporter PutP	Membrane Proteins	1.01592	0.956255	588.57	578.217
PA0784	PA0784	856942	857871	-	probable transcriptional regulator	Transcriptional regulators	1.11864	0.589854	700.706	627.833
PA0785	azoR1	857998	858636	+	FMN-dependent NADH-azoreductase 1, AzoR1	Putative enzymes	1.17988	NA	30.6778	25.8622
PA0786	PA0786	858646	858951	+	probable transporter	Membrane Proteins	-1.75374	NA	5.72125	9.66789
PA0787	PA0787	859007	860170	+	hypothetical protein	Hypothetical, unclassified, unknown	1.04531	0.920212	121.863	115.897
PA0788	PA0788	860175	863300	-	hypothetical protein	Hypothetical, unclassified, unknown	1.67504	0.0284295	1344.43	804.769
PA0788a	PA0788a	863455	863664	+			-1.06559	0.878028	109.602	116.804
PA0789	PA0789	864095	865510	+	probable amino acid permease	Membrane Proteins	-1.33413	0.137107	343.193	457.549
PA0790	PA0790	865636	866451	-	hypothetical protein	Membrane Proteins	1.44468	NA	31.9409	21.8136
PA0791	PA0791	866558	867346	+	probable transcriptional regulator	Transcriptional regulators	1.20514	0.549727	155.561	128.95
PA0792	prpD	867324	868808	-	propionate catabolic protein PrpD	Carbon compound catabolism	-1.12939	0.554867	516.971	583.173
PA0793	PA0793	868943	870130	-	hypothetical protein	Hypothetical, unclassified, unknown	-1.37832	0.132967	222.565	306.542
PA0794	PA0794	870249	872855	-	probable aconitate hydratase	Energy Metabolism	1.33286	0.230565	620.59	467.645
PA0795	prpC	872986	874113	-	citrate synthase 2	Carbon compound catabolism	1.14048	0.55393	1650.53	1449.28
PA0796	prpB	874206	875102	-	carboxyphosphonoenolpyruvate phosphonomutase	Central intermediary metabolism	-1.24504	0.253671	429.126	535.379
PA0797	PA0797	875113	875835	-	probable transcriptional regulator	Transcriptional regulators	-2.09175	NA	38.4487	79.4598
PA0798	pmtA	875953	876603	+	phospholipid methyltransferase	Fatty acid and phospholipid metabolism	1.08557	0.787692	248.147	227.443
PA0799	PA0799	876617	878608	-	probable helicase	Putative enzymes	-1.10606	0.759269	218.75	243.461
PA0800	PA0800	879027	879560	+	hypothetical protein	Membrane Proteins	-1.58586	NA	11.3256	17.7651
PA0801	PA0801	879557	881077	+	hypothetical protein	Membrane Proteins	1.02931	0.954079	139.412	134.326
PA0802	PA0802	881077	881400	+	hypothetical protein	Membrane Proteins	1.59371	NA	38.1922	23.6867
PA0803	PA0803	881486	881926	+	hypothetical protein	Hypothetical, unclassified, unknown	1.32453	0.458162	107.364	82.1812
PA0804	PA0804	881958	882779	+	probable oxidoreductase	Putative enzymes	-1.06141	0.813484	400	423.951
PA0806	PA0806	883777	884172	+	hypothetical protein	Membrane Proteins	-1.03275	0.952662	85.7196	87.8593
PA0807	ampDh3	884799	885566	+	AmpDh3	Antibiotic resistance and susceptibility	-1.00986	0.969837	700.442	706.503
PA0808	PA0808	885635	886108	+	hypothetical protein	Hypothetical, unclassified, unknown	1.06625	0.898714	85.67	79.7622
PA0809	PA0809	886160	887476	-	probable transporter	Membrane Proteins	1.15083	0.736105	85.661	74.1429
PA0810	PA0810	887583	888284	-	probable haloacid dehalogenase	Carbon compound catabolism	1.49017	0.222731	114.128	76.6207
PA0811	PA0811	888315	889562	-	probable major facilitator superfamily (MFS) transporter	Membrane Proteins	1.1623	0.759308	95.117	83.0884
PA0812	PA0812	889559	890854	-	hypothetical protein	Hypothetical, unclassified, unknown	1.58196	NA	70.2323	44.232
PA0813	PA0813	891142	892389	-	hypothetical protein	Hypothetical, unclassified, unknown	1.66612	0.10221	133.718	79.4598
PA0814	PA0814	892386	892820	-	Rid1 subfamily protein	Hypothetical, unclassified, unknown	-1.04744	NA	26.8847	28.3401
PA0815	PA0815	893041	893994	+	probable transcriptional regulator	Transcriptional regulators	1.44865	0.0213205	819.35	565.953
PA0816	PA0816	893967	894851	-	probable transcriptional regulator	Transcriptional regulators	1.31384	0.476276	98.501	75.9571
PA0817	PA0817	894952	895377	+	probable ring-cleaving dioxygenase	Putative enzymes	-1.25703	NA	32.4713	41.393
PA0818	PA0818	895396	895668	-	hypothetical protein	Hypothetical, unclassified, unknown	1.56579	NA	25.186	15.892
PA0819	PA0819	895824	896117	+	hypothetical protein	Hypothetical, unclassified, unknown	-1.92692	NA	25.4917	49.1878
PA0820	PA0820	896416	897228	+	hypothetical protein	Hypothetical, unclassified, unknown	-1.2842	0.103531	1019.63	1309.68
PA0821	PA0821	897335	898423	-	hypothetical protein	Hypothetical, unclassified, unknown	-1.24583	0.299102	553.548	690.981
PA0823	PA0823	898908	899141	-	hypothetical protein	Hypothetical, unclassified, unknown	-1.31386	0.414045	101.863	132.453
PA0824	PA0824	899138	899656	-	hypothetical protein	Hypothetical, unclassified, unknown	1.36011	NA	49.0641	35.5301
PA0825	PA0825	899830	900165	-	hypothetical protein	Hypothetical, unclassified, unknown	1.11213	NA	22.1072	19.6382
PA0826	PA0826	900408	901046	-	hypothetical protein	Hypothetical, unclassified, unknown	-1.05772	0.870879	293.54	311.682
PA0826.2	ssrA	901520	901872	-	tmRNA	Amino acid biosynthesis and metabolism	-1.93477	0.00128076	318995	617181
PA0828	PA0828	902900	903583	+	probable transcriptional regulator	Transcriptional regulators	1.12173	NA	43.1811	38.9151
PA0829	PA0829	903692	904633	+	probable hydrolase	Putative enzymes	1.00559	NA	40.2012	39.5787
PA0831	oruR	905726	906745	+	transcriptional regulator OruR	Transcriptional regulators	-1.61157	0.0166613	176.962	284.123
PA0832	PA0832	906847	907488	+	conserved hypothetical protein	Hypothetical, unclassified, unknown	-1.4896	0.100307	131.071	194.391
PA0833	PA0833	907594	908307	+	hypothetical protein	Membrane Proteins	1.09954	0.63862	1193.97	1087.25
PA0834	PA0834	908377	909291	-	conserved hypothetical protein	Hypothetical, unclassified, unknown	-1.59414	0.0380355	144.595	230.467
PA0835	pta	909418	911532	-	phosphate acetyltransferase	Carbon compound catabolism	1.09882	0.633392	700.991	637.618
PA0836	ackA	911595	912779	-	acetate kinase	Putative enzymes	1.97179	0.00371073	836.424	425.647
PA0836.1	PA0836.1	912791	912861	+	P5	Non-coding RNA gene	1.92577	NA	38.9159	20.5453
PA0837	slyD	913086	913571	+	peptidyl-prolyl cis-trans isomerase SlyD	Chaperones & heat shock proteins	-1.44799	0.0911713	577.214	833.572
PA0838	PA0838	913777	914259	+	probable glutathione peroxidase	Putative enzymes	1.24186	0.224118	700.793	564.383
PA0839	PA0839	914412	915002	+	probable transcriptional regulator	Transcriptional regulators	-1.40334	NA	20.2332	28.9449
PA0840	PA0840	915043	916155	+	probable oxidoreductase	Putative enzymes	1.15834	NA	64.9016	55.773
PA0841	PA0841	916346	917305	+	hypothetical protein	Hypothetical, unclassified, unknown	-1.1933	0.638148	122.81	148.168
PA0842	PA0842	917309	918529	-	probable glycosyl transferase	Putative enzymes	1.46885	NA	56.1202	37.7056
PA0843	plcR	918617	919240	-	phospholipase accessory protein PlcR precursor	Secreted Factors (toxins, enzymes, alginate)	1.30737	NA	47.1985	36.4373
PA0844	plcH	919258	921450	-	hemolytic phospholipase C precursor	Secreted Factors (toxins, enzymes, alginate)	-1.04039	NA	51.648	53.2952
PA0845	PA0845	921792	923804	-	CerN	Hypothetical, unclassified, unknown	1.47471	0.290311	91.9842	62.6019
PA0846	PA0846	924182	924922	-	probable sulfate uptake protein	Transport of small molecules	-1.27331	0.330173	244.637	310.044
PA0847	PA0847	925007	927214	-	diguanylate cyclase	Motility & Attachment	-1.01738	0.960308	231.438	234.877
PA0848	PA0848	927147	927746	+	alkyl hydroperoxide reductase , AhpB	Adaptation, Protection	1.55087	0.196543	123.799	78.855
PA0849	trxB2	927880	928830	+	thioredoxin reductase 2	Nucleotide biosynthesis and metabolism	-1.42779	0.0679477	463.974	664.514
PA0850	PA0850	929084	929503	+	hypothetical protein	Hypothetical, unclassified, unknown	-1.07085	0.883019	86.8206	93.1174
PA0851	PA0851	929514	930476	-	hypothetical protein	Hypothetical, unclassified, unknown	1.15753	0.677153	205.436	178.44
PA0852	cbpD	930653	931822	-	chitin-binding protein CbpD precursor	Secreted Factors (toxins, enzymes, alginate)	1.34309	0.130677	15261.4	11363.1
PA0853	PA0853	932102	932725	-	probable oxidoreductase	Putative enzymes	1.55596	0.0337898	330.904	211.854
PA0854	fumC2	932718	934112	-	fumarate hydratase	Carbon compound catabolism	1.50289	0.0416004	788.139	524.56
PA0855	PA0855	934241	935260	-	hypothetical protein	Hypothetical, unclassified, unknown	-1.04849	0.915839	129.201	136.686
PA0856	PA0856	935427	935975	+	hypothetical protein	Hypothetical, unclassified, unknown	-1.51571	0.0650299	388.481	586.793
PA0857	bolA	935989	936294	+	morphogene protein BolA	Cell division	-1.47865	0.278091	244.74	360.072
PA0858	PA0858	936459	937397	+	conserved hypothetical protein	Hypothetical, unclassified, unknown	-1.10087	0.649793	438.942	483.411
PA0859	PA0859	937437	938039	+	hypothetical protein	Hypothetical, unclassified, unknown	1.47096	0.0942372	249.149	169.738
PA0860	PA0860	938032	939822	+	probable ATP-binding/permease fusion ABC transporter	Membrane Proteins	1.1136	0.698243	313.475	283.04
PA0861	PA0861	940117	942573	+	RbDA	Motility & Attachment	-1.04158	0.854894	1167.52	1217.17
PA0862	PA0862	942648	943430	+	hypothetical protein	Hypothetical, unclassified, unknown	1.1947	0.48888	627.295	526.862
PA0863	PA0863	943482	944441	-	probable oxidoreductase	Putative enzymes	1.1994	0.657258	84.7214	71.3038
PA0864	PA0864	944724	945512	-	probable transcriptional regulator	Transcriptional regulators	-1.1781	NA	30.6105	35.8325
PA0865	hpd	945834	946907	+	4-hydroxyphenylpyruvate dioxygenase	Amino acid biosynthesis and metabolism	1.02072	0.923486	10679.2	10461.5
PA0866	aroP2	947205	948623	+	aromatic amino acid transport protein AroP2	Transport of small molecules	1.05362	0.91741	91.5302	87.8005
PA0867	mliC	948776	949159	+	membrane-bound lysozyme inhibitor of c-type lysozyme MliC	Adaptation, Protection	-1.02594	0.909677	1552.2	1591.51
PA0868	PA0868	949280	949693	+	conserved hypothetical protein	Hypothetical, unclassified, unknown	1.22242	0.541008	134.837	109.673
PA0869	pbpG	949716	950648	-	D-alanyl-D-alanine-endopeptidase	Cell wall / LPS / capsule	-1.23203	0.281812	392.507	482.865
PA0870	phhC	950962	952161	-	aromatic amino acid aminotransferase	Amino acid biosynthesis and metabolism	1.08865	0.639543	3569.52	3277.03
PA0871	phhB	952158	952514	-	pterin-4-alpha-carbinolamine dehydratase	Amino acid biosynthesis and metabolism	-1.0697	0.713286	1515.95	1622.69
PA0872	phhA	952619	953407	-	phenylalanine-4-hydroxylase	Amino acid biosynthesis and metabolism	1.07578	0.744894	7583.75	7051.11
PA0873	phhR	953691	955250	+	transcriptional regulator PhhR	Transcriptional regulators	1.01765	0.957655	472.773	464.68
PA0874	PA0874	955456	955722	-	hypothetical protein	Hypothetical, unclassified, unknown	1.0161	NA	49.3202	48.8854
PA0875	PA0875	955991	958186	-	conserved hypothetical protein	Hypothetical, unclassified, unknown	1.42807	0.130677	309.228	217.96
PA0876	PA0876	958406	959350	+	probable transcriptional regulator	Transcriptional regulators	1.20717	0.406	390.592	323.643
PA0877	PA0877	959484	960380	-	probable transcriptional regulator	Transcriptional regulators	1.28108	0.494271	103.031	80.6693
PA0878	PA0878	960497	961324	+	hypothetical protein	Hypothetical, unclassified, unknown	2.31349	NA	13.9278	5.92169
PA0879	PA0879	961370	962530	+	probable acyl-CoA dehydrogenase	Putative enzymes	2.55103	NA	36.2644	14.6236
PA0880	PA0880	962545	962925	+	probable ring-cleaving dioxygenase	Putative enzymes	-3.61778	NA	2.25164	8.09717
PA0881	PA0881	962964	964316	+	hypothetical protein	Hypothetical, unclassified, unknown	-1.04947	NA	11.5862	12.4481
PA0882	PA0882	964372	965574	+	hypothetical protein	Putative enzymes	-1.65773	NA	14.53	23.9891
PA0883	PA0883	965585	966412	+	probable acyl-CoA lyase beta chain	Putative enzymes	2.03707	NA	12.3682	6.22407
PA0884	PA0884	966526	967521	+	probable C4-dicarboxylate-binding periplasmic protein	Transport of small molecules	1.0624	0.902985	90.2136	85.625
PA0885	PA0885	967570	968208	+	probable C4-dicarboxylate transporter	Transport of small molecules	1.38549	NA	10.8806	7.4924
PA0886	PA0886	968205	969488	+	probable C4-dicarboxylate transporter	Transport of small molecules	1.0748	NA	38.8888	36.4373
PA0887	acsA	969670	971625	+	acetyl-coenzyme A synthetase	Carbon compound catabolism	-1.5452	0.0380355	2903.37	4487.3
PA0887.1	PA0887.1	971858	971972	+	P7	Non-coding RNA gene	-1.26956	NA	32.498	42.3001
PA0888	aotJ	972166	972945	+	arginine/ornithine binding protein AotJ	Transport of small molecules	-1.46401	0.0032521	4205.86	6155.43
PA0889	aotQ	973064	973753	+	arginine/ornithine transport protein AotQ	Membrane Proteins	-1.16568	0.502664	260.596	303.703
PA0890	aotM	973770	974468	+	arginine/ornithine transport protein AotM	Membrane Proteins	-1.3548	0.201521	209.798	282.611
PA0891	PA0891	974482	975594	+	hypothetical protein	Hypothetical, unclassified, unknown	-1.0064	0.980675	604.145	606.557
PA0892	aotP	975613	976377	+	arginine/ornithine transport protein AotP	Transport of small molecules	-1.16049	0.51373	571.49	661.423
PA0893	argR	976410	977399	+	transcriptional regulator ArgR	Amino acid biosynthesis and metabolism	1.02087	0.94947	543.904	531.75
PA0894	PA0894	977420	977743	-	hypothetical protein	Hypothetical, unclassified, unknown	1.11532	0.756789	138.972	123.994
PA0895	aruC	977910	979130	+	N2-Succinylornithine 5-aminotransferase (SOAT) = N2-acetylornithine 5-aminotransferase (ACOAT)	Amino acid biosynthesis and metabolism	1.14552	0.36433	4413.57	3853.94
PA0896	aruF	979329	980345	+	subunit I of arginine N2-succinyltransferase = ornithine N2-succinyltransferase	Amino acid biosynthesis and metabolism	1.07552	0.720925	1215.39	1131.43
PA0897	aruG	980357	981379	+	subunit II of arginine N2-succinyltransferase = ornithine N2-succinyltransferase	Amino acid biosynthesis and metabolism	-1.05439	0.818818	901.122	951.115
PA0898	aruD	981422	982888	+	N-Succinylglutamate 5-semialdehyde dehydrogenase	Amino acid biosynthesis and metabolism	1.31508	0.0707628	1053.74	801.132
PA0899	aruB	982885	984231	+	N2-Succinylarginine dihydrolase	Amino acid biosynthesis and metabolism	1.23393	0.130677	1978.58	1603.23
PA0900	PA0900	984245	984535	+	hypothetical protein	Hypothetical, unclassified, unknown	-1.58335	0.0153744	422.635	671.099
PA0901	aruE	984549	985547	+	N-Succinylglutamate desuccinylase	Amino acid biosynthesis and metabolism	-1.308	0.0641922	1544.13	2019.75
PA0902	PA0902	985692	986696	+	hypothetical protein	Hypothetical, unclassified, unknown	-1.21184	0.617138	93.6922	112.21
PA0903	alaS	986818	989442	+	alanyl-tRNA synthetase	Transcription, RNA processing and degradation	-1.20133	0.259894	1264.91	1518.08
PA0904	lysC	989590	990828	+	aspartate kinase alpha and beta chain	Amino acid biosynthesis and metabolism	1.07989	0.70701	1210.28	1120.48
PA0905	rsmA	991013	991198	+	RsmA	Adaptation, Protection	-1.00782	0.977198	4631.47	4669.71
PA0905.1	PA0905.1	991260	991350	+	tRNA-Ser	Non-coding RNA gene	1.70733	0.00315935	462.95	270.709
PA0905.3	PA0905.3	991656	991732	+	tRNA-Arg	Non-coding RNA gene	-1.5109	0.148378	165.56	248.408
PA0906	PA0906	991830	992543	-	lysis phenotype repressor, AlpR	Transcriptional regulators	-1.2737	0.430662	104.73	133.603
PA0907	PA0907	992714	993244	+	lysis phenotype activator, AlpA	Hypothetical, unclassified, unknown	1.59798	0.140028	122.483	76.6207
PA0908	PA0908	993409	993783	+	AlpB	Antibiotic resistance and susceptibility	-1.65989	NA	21.9052	36.1349
PA0909	PA0909	993776	994051	+	AlpC	Membrane Proteins	-1.31327	NA	21.0197	26.8282
PA0910	PA0910	994143	994646	+	AlpD	Hypothetical, unclassified, unknown	1.48324	0.269731	101.468	67.9188
PA0911	PA0911	994699	995151	+	AlpE	Hypothetical, unclassified, unknown	1.42752	0.389401	77.8366	54.5047
PA0912	PA0912	995172	995711	-	hypothetical protein	Hypothetical, unclassified, unknown	1.00131	NA	34.4126	34.8665
PA0913	mgtE	996038	997486	+	MgtE	Transport of small molecules	-1.40097	0.045714	389.793	546.92
PA0914	PA0914	997536	997928	-	hypothetical protein	Hypothetical, unclassified, unknown	-1.06367	NA	24.6421	26.467
PA0915	PA0915	997921	998382	-	conserved hypothetical protein	Hypothetical, unclassified, unknown	-1.68909	NA	31.0735	52.3292
PA0916	PA0916	998444	999766	-	conserved hypothetical protein	Hypothetical, unclassified, unknown	-1.38303	0.0764439	317.785	438.935
PA0917	kup	1000013	1001917	+	potassium uptake protein Kup	Transport of small molecules	1.26085	0.140095	975.671	774.304
PA0918	PA0918	1001972	1002520	-	cytochrome b561	Energy Metabolism	-1.13287	0.574233	383.29	434.769
PA0919	PA0919	1002681	1003964	-	alanyl-phosphatidylglycerol hydrolase	Hypothetical, unclassified, unknown	-1.02062	0.945464	472.492	481.899
PA0920	PA0920	1003966	1006611	-	alanyl-phosphatidylglycerol synthase	Membrane Proteins	-1.01597	0.959603	531.888	538.999
PA0921	PA0921	1006860	1007219	+	hypothetical protein	Membrane Proteins	1.04306	0.91741	177.299	168.587
PA0922	PA0922	1007234	1007548	-	hypothetical protein	Hypothetical, unclassified, unknown	-1.24667	0.348893	201.357	250.466
PA0922.1	PA0922.1	1007727	1007803	-	tRNA-Met	Non-coding RNA gene	-1.38115	NA	4.31898	5.92169
PA0923	dinB	1007950	1008999	+	DNA Polymerase IV, DinB	Adaptation, Protection	1.03781	0.923366	167.164	161.339
PA0924	PA0924	1009006	1010934	-	hypothetical protein	Membrane Proteins	1.07745	0.841178	157.533	145.505
PA0925	PA0925	1011047	1011454	-	hypothetical protein	Hypothetical, unclassified, unknown	-1.267	0.381552	141.165	179.104
PA0926	PA0926	1011522	1011947	-	hypothetical protein	Hypothetical, unclassified, unknown	-1.61044	0.0595377	95.3281	154.149
PA0927	ldhA	1011983	1012972	-	D-lactate dehydrogenase (fermentative)	Central intermediary metabolism	-1.00818	0.980465	173.101	174.45
PA0928	gacS	1012975	1015752	-	sensor/response regulator hybrid	Two-component regulatory system	1.01339	0.959603	767.972	757.564
PA0930	PA0930	1016657	1017994	+	two-component sensor	Transport of small molecules	1.06069	0.903287	102.752	97.7708
PA0931	pirA	1018230	1020458	+	ferric enterobactin receptor PirA	Transport of small molecules	1.21535	0.489155	239.064	198.019
PA0932	cysM	1020708	1021607	+	cysteine synthase B	Amino acid biosynthesis and metabolism	-1.33098	0.148165	299.642	397.845
PA0933	ygcA	1021616	1022968	+	probable RNA methyltransferase	Translation, post-translational modification, degradation	-1.1236	0.606264	575.665	647.169
PA0934	relA	1023053	1025296	+	GTP pyrophosphokinase	Adaptation, Protection	1.08193	0.625596	3179.1	2937.74
PA0935	PA0935	1025401	1026231	+	conserved hypothetical protein	Hypothetical, unclassified, unknown	-1.29907	0.213065	270.451	351.378
PA0936	lpxO2	1026274	1027212	-	lipopolysaccharide biosynthetic protein LpxO2	Cell wall / LPS / capsule	-1.66931	0.00109796	608.777	1014.43
PA0938	PA0938	1028172	1029500	+	Wzz2	Hypothetical, unclassified, unknown	-1.42386	0.00579472	2235.14	3181.5
PA0939	PA0939	1029825	1030151	-	hypothetical protein	Hypothetical, unclassified, unknown	1.01628	NA	61.7152	61.6359
PA0940	PA0940	1030157	1030411	-	hypothetical protein	Hypothetical, unclassified, unknown	1.28132	0.536921	89.6877	69.1871
PA0941	PA0941	1030423	1030656	-	hypothetical protein	Hypothetical, unclassified, unknown	1.59054	NA	48.2595	30.818
PA0942	PA0942	1030772	1031332	+	probable transcriptional regulator	Transcriptional regulators	1.57109	0.049285	334.072	212.458
PA0943	PA0943	1031386	1032102	-	hypothetical protein	Protein secretion/export apparatus	-1.04547	0.85104	1103.83	1152.39
PA0944	purN	1032095	1032763	-	phosphoribosylaminoimidazole synthetase	Nucleotide biosynthesis and metabolism	-1.39336	0.137578	164.454	229.257
PA0945	purM	1032763	1033824	-	phosphoribosylaminoimidazole synthetase	Nucleotide biosynthesis and metabolism	-1.30199	0.222049	403.298	523.469
PA0946	PA0946	1034038	1035075	+	hypothetical protein	Hypothetical, unclassified, unknown	-1.28179	0.196768	434.34	555.194
PA0947	PA0947	1035277	1035981	+	conserved hypothetical protein	Hypothetical, unclassified, unknown	-1.77152	0.000586427	241.846	427.697
PA0948	PA0948	1036158	1036577	-	hypothetical protein	Hypothetical, unclassified, unknown	-1.49205	0.247801	55.1942	81.9376
PA0949	wrbA	1036579	1037175	-	Trp repressor binding protein WrbA	Transcription, RNA processing and degradation	-1.8107	0.00126381	195.16	352.042
PA0950	PA0950	1037172	1037525	-	probable arsenate reductase	Adaptation, Protection	-1.60648	0.0113523	201.209	322.434
PA0951	PA0951	1037650	1038885	+	probable ribonuclease	Transcription, RNA processing and degradation	-1.21021	0.345444	358.517	434.769
PA0951a	PA0951a	1039044	1039229	+			-1.07515	0.8123	204.642	220.799
PA0952	PA0952	1039240	1039623	-	hypothetical protein	Hypothetical, unclassified, unknown	-1.09614	0.820967	759.698	834.806
PA0953	PA0953	1039968	1040432	+	probable thioredoxin	Putative enzymes	-1.23935	0.450993	177.529	218.439
PA0954	PA0954	1040432	1040707	+	probable acylphosphatase	Putative enzymes	-1.06141	0.879956	144.438	152.939
PA0955	PA0955	1040724	1041680	-	hypothetical protein	Hypothetical, unclassified, unknown	-1.40022	0.111119	507.598	708.553
PA0956	proS	1041689	1043404	-	prolyl-tRNA synthetase	Amino acid biosynthesis and metabolism	-1.78976	0.000385784	1279.66	2287.9
PA0957	PA0957	1043512	1043919	+	hypothetical protein	Hypothetical, unclassified, unknown	1.06725	0.891691	92.519	87.1957
PA0958	oprD	1043983	1045314	-	Basic amino acid, basic peptide and imipenem outer membrane porin OprD precursor	Transport of small molecules	-1.12514	0.470672	16802.1	18905
PA0959	PA0959	1045832	1046461	+	hypothetical protein	Hypothetical, unclassified, unknown	1.55853	0.00154819	1308.5	840.594
PA0960	PA0960	1046462	1046671	+	hypothetical protein	Hypothetical, unclassified, unknown	1.76313	0.0155865	332.576	190.225
PA0961	PA0961	1046720	1047334	-	probable cold-shock protein	Transcriptional regulators	-1.68411	0.0428023	105.646	177.894
PA0962	PA0962	1047549	1048019	-	DNA-binding protein from starved cells, Dps	Adaptation, Protection	1.25861	0.320041	5764.75	4582.35
PA0963	aspS	1048459	1050234	+	aspartyl-tRNA synthetase	Transcription, RNA processing and degradation	-1.40793	0.00521732	2047.4	2882.16
PA0964	pmpR	1050301	1051047	+	pqsR-mediated PQS regulator, PmpR	Hypothetical, unclassified, unknown	-1.02644	0.903582	1725.5	1770.79
PA0965	ruvC	1051132	1051656	+	Holliday junction resolvase RuvC	DNA replication, recombination, modification and repair	1.10458	0.71679	252.942	228.653
PA0966	ruvA	1051673	1052278	+	Holliday junction DNA helicase RuvA	DNA replication, recombination, modification and repair	-1.1587	0.491664	336.455	389.386
PA0967	ruvB	1052289	1053347	+	Holliday junction DNA helicase RuvB	DNA replication, recombination, modification and repair	-1.13238	0.551453	463.999	524.863
PA0968	PA0968	1053400	1053846	+	conserved hypothetical protein	Hypothetical, unclassified, unknown	-1.39964	0.0641922	322.995	452.232
PA0969	tolQ	1053848	1054543	+	TolQ protein	Membrane Proteins	-1.08945	0.675704	1188.69	1293.24
PA0970	tolR	1054566	1055006	+	TolR protein	Transport of small molecules	1.13011	0.534082	661.26	584.987
PA0971	tolA	1055009	1056052	+	TolA protein	Membrane Proteins	1.08436	0.71679	1030.48	950.384
PA0972	tolB	1056049	1057347	+	TolB protein	Transport of small molecules	-1.0994	0.584368	2217.22	2437.47
PA0973	oprL	1057400	1057906	+	Peptidoglycan associated lipoprotein OprL precursor	Membrane Proteins	-1.13073	0.39733	8103.95	9162.55
PA0974	PA0974	1057916	1058740	+	conserved hypothetical protein	Hypothetical, unclassified, unknown	1.36641	0.127556	2235.52	1633.91
PA0975	PA0975	1058812	1059606	+	probable radical activating enzyme	Putative enzymes	-1.48895	0.124409	118.276	176.265
PA0976	PA0976	1059622	1060296	+	conserved hypothetical protein	Hypothetical, unclassified, unknown	-1.20437	0.361129	349.857	421.414
PA0976.1	PA0976.1	1060356	1060431	+	tRNA-Lys	Non-coding RNA gene	1.24145	0.354426	437.38	351.681
PA0978	PA0978	1061207	1062034	-	conserved hypothetical protein	Related to phage, transposon, or plasmid	1.35676	NA	41.0912	30.5156
PA0979	PA0979	1062061	1062369	-	conserved hypothetical protein	Related to phage, transposon, or plasmid	-1.96837	NA	34.6195	67.314
PA0981	PA0981	1062921	1063544	+	hypothetical protein	Hypothetical, unclassified, unknown	-1.38143	0.178451	317.644	438.515
PA0982	PA0982	1064555	1065103	-	hypothetical protein	Hypothetical, unclassified, unknown	-1.33776	0.254105	172.828	232.281
PA0983	PA0983	1065138	1065425	+	conserved hypothetical protein	Hypothetical, unclassified, unknown	1.10548	0.744628	292.994	266.543
PA0984	PA0984	1065970	1066296	+	colicin immunity protein	Membrane Proteins	-1.33261	0.42462	64.785	85.9862
PA0985	pyoS5	1066321	1067817	-	pyocin S5	Membrane Proteins	-1.50128	0.0203935	756.255	1134.69
PA0986	PA0986	1068193	1068456	+	conserved hypothetical protein	Related to phage, transposon, or plasmid	-1.14605	NA	10.5526	12.1458
PA0987	PA0987	1068489	1069331	+	conserved hypothetical protein	Related to phage, transposon, or plasmid	-1.21641	NA	52.3852	62.9631
PA0988	PA0988	1069769	1070173	+	hypothetical protein	Hypothetical, unclassified, unknown	-1.12447	0.654701	209.303	234.877
PA0989	PA0989	1070294	1070854	-	hypothetical protein	Hypothetical, unclassified, unknown	1.12696	0.758032	106.798	94.6882
PA0990	PA0990	1071239	1071877	-	conserved hypothetical protein	Hypothetical, unclassified, unknown	-1.34872	0.264706	114.712	154.207
PA0992	cupC1	1073285	1073902	+	fimbrial subunit CupC1	Motility & Attachment	-1.09437	0.754512	326.065	357.787
PA0993	cupC2	1073960	1074673	+	chaperone CupC2	Chaperones & heat shock proteins	1.24597	NA	7.41999	5.92169
PA0994	cupC3	1074784	1077303	+	usher CupC3	Motility & Attachment	-1.35932	0.119696	282.217	383.767
PA0995	ogt	1077383	1077904	-	methylated-DNA--protein-cysteine methyltransferase	DNA replication, recombination, modification and repair	1.09403	0.733192	459.122	421.296
PA0996	pqsA	1078462	1080015	+	PqsA	Biosynthesis of cofactors, prosthetic groups and carriers	-1.14204	0.596092	2516.95	2872.09
PA0997	pqsB	1080009	1080860	+	PqsB	Biosynthesis of cofactors, prosthetic groups and carriers	1.37494	0.0212824	3791.3	2755.79
PA0998	pqsC	1080853	1081899	+	PqsC	Biosynthesis of cofactors, prosthetic groups and carriers	1.20983	0.208628	2691.65	2224.84
PA0999	pqsD	1081942	1082955	+	3-oxoacyl-[acyl-carrier-protein] synthase III	Biosynthesis of cofactors, prosthetic groups and carriers	1.47747	0.00228595	2656.22	1797.08
PA1000	pqsE	1082949	1083854	+	Quinolone signal response protein	Biosynthesis of cofactors, prosthetic groups and carriers	1.51326	0.00405273	2209.34	1458.32
PA1001	phnA	1083972	1085564	+	anthranilate synthase component I	Adaptation, Protection	1.1126	0.56303	1709.81	1535.19
PA1002	phnB	1085542	1086144	+	anthranilate synthase component II	Adaptation, Protection	1.55225	0.00736114	744.608	478.514
PA1003	mvfR	1086097	1087095	-	Transcriptional regulator MvfR	Biosynthesis of cofactors, prosthetic groups and carriers	-1.03516	0.894103	677.183	701.732
PA1004	nadA	1087843	1088901	+	quinolinate synthetase A	Amino acid biosynthesis and metabolism	1.15291	0.44503	781.721	678.953
PA1005	PA1005	1089010	1090443	-	putative beta-barrel assembly-enhancing protease	Hypothetical, unclassified, unknown	-1.60278	0.00091243	485.476	777.807
PA1006	PA1006	1090606	1090857	+	Protein PA1006	Hypothetical, unclassified, unknown	-1.11949	NA	59.3109	66.6504
PA1007	PA1007	1090891	1091964	+	conserved hypothetical protein	Membrane Proteins	-1.18938	0.597954	111.044	131.184
PA1008	bcp	1092025	1092498	-	bacterioferritin comigratory protein	Adaptation, Protection	-1.33094	0.141642	499.369	662.691
PA1010	dapA	1093251	1094129	+	dihydrodipicolinate synthase	Amino acid biosynthesis and metabolism	-1.6737	0.010151	659.74	1102.47
PA1011	PA1011	1094147	1095337	+	hypothetical protein	Hypothetical, unclassified, unknown	-1.4376	0.00538652	1233.22	1771.82
PA1012	PA1012	1095276	1096034	+	conserved hypothetical protein	Hypothetical, unclassified, unknown	-1.32187	0.186015	247.801	326.482
PA1013	purC	1096063	1096773	+	phosphoribosylaminoimidazole-succinocarboxamide synthase	Nucleotide biosynthesis and metabolism	-1.19258	0.287105	1234.09	1470.11
PA1013.1	PA1013.1	1096867	1096956	+	tRNA-Ser	Non-coding RNA gene	1.58354	0.101309	155.983	98.132
PA1014	PA1014	1097296	1098288	+	1,2-glucosyltransferase WapB	Putative enzymes	-1.54708	0.0137201	364.733	562.988
PA1015	PA1015	1098328	1099128	-	probable transcriptional regulator	Transcriptional regulators	-1.03588	0.925887	193.186	199.405
PA1016	PA1016	1099669	1100820	+	hypothetical protein	Hypothetical, unclassified, unknown	1.07461	0.878028	100.164	93.7222
PA1017	pauA	1100930	1103077	+	pimeloyl-CoA synthetase	Biosynthesis of cofactors, prosthetic groups and carriers	-1.15981	NA	60.0703	68.8847
PA1018	PA1018	1103061	1103927	+	hypothetical protein	Hypothetical, unclassified, unknown	1.16687	NA	30.5837	25.8622
PA1019	mucK	1104009	1105364	+	cis,cis-muconate transporter MucK	Membrane Proteins	1.23243	NA	19.9861	16.4967
PA1019a	PA1019a	1105388	1105795	+			2.67709	NA	1.99097	0
PA1020	PA1020	1105888	1107000	+	probable acyl-CoA dehydrogenase	Carbon compound catabolism	1.17981	NA	37.8552	32.0863
PA1021	PA1021	1107000	1107761	+	probable enoyl-CoA hydratase/isomerase	Putative enzymes	-1.4012	NA	19.9996	27.4329
PA1022	PA1022	1107763	1108908	+	probable acyl-CoA dehydrogenase	Putative enzymes	-1.04092	NA	48.5472	50.7585
PA1023	PA1023	1108949	1109866	+	probable short-chain dehydrogenase	Putative enzymes	1.23056	NA	66.8253	54.5047
PA1024	PA1024	1109882	1110868	+	NADH:quinone reductase	Hypothetical, unclassified, unknown	1.95177	NA	70.4747	35.8325
PA1025	PA1025	1110947	1112197	+	probable porin	Membrane Proteins	-1.38563	NA	26.305	36.7396
PA1026	PA1026	1112574	1113050	-	hypothetical protein	Hypothetical, unclassified, unknown	1.04448	NA	60.8794	58.2509
PA1027	PA1027	1113129	1114718	+	delta1-Piperideine-6-carboxylate dehydrogenase	Putative enzymes	1.67955	0.0369907	202.939	121.155
PA1028	PA1028	1114774	1116060	+	L-Pipecolate oxidase	Putative enzymes	1.02922	0.952662	107.953	105.263
PA1030	PA1030	1116635	1117390	+	hypothetical protein	Hypothetical, unclassified, unknown	1.30014	0.205233	490.275	378.089
PA1030.1	PA1030.1	1117532	1117609	+	P8	Non-coding RNA gene	-1.1629	NA	32.6463	38.008
PA1031	PA1031	1118158	1119519	+	conserved hypothetical protein	Hypothetical, unclassified, unknown	-1.23587	0.227629	568.297	701.245
PA1032	quiP	1119674	1122217	-	QuiP	Putative enzymes	-1.15727	0.424601	685.44	792.187
PA1033	PA1033	1122340	1122981	-	probable glutathione S-transferase	Putative enzymes	-1.10167	0.657463	413.783	455.13
PA1035	PA1035	1123356	1123850	-	hypothetical protein	Hypothetical, unclassified, unknown	-1.32821	0.167105	238.313	317.36
PA1036	PA1036	1124165	1124725	+	hypothetical protein	Hypothetical, unclassified, unknown	1.29373	0.406	554.838	430.847
PA1037	PA1037	1124845	1125465	-	conserved hypothetical protein	Hypothetical, unclassified, unknown	1.62377	0.0787389	264.401	163.212
PA1038	PA1038	1125548	1125865	-	hypothetical protein	Hypothetical, unclassified, unknown	-1.35113	0.412358	59.5851	80.6693
PA1039	PA1039	1125865	1126338	-	conserved hypothetical protein	Hypothetical, unclassified, unknown	-1.33148	0.367901	105.162	138.677
PA1040	PA1040	1126341	1126838	-	hypothetical protein	Hypothetical, unclassified, unknown	-1.17722	0.620576	111.593	131.428
PA1041	PA1041	1126969	1127601	+	probable outer membrane protein precursor	Membrane Proteins	1.38753	0.0121118	5545.07	3997.7
PA1042	PA1042	1127717	1128016	+	conserved hypothetical protein	Membrane Proteins	-1.07274	0.895626	67.8818	72.8745
PA1043	PA1043	1128009	1128818	+	hypothetical protein	Hypothetical, unclassified, unknown	-1.09358	0.798083	153.444	167.865
PA1044	PA1044	1128857	1129321	-	hypothetical protein	Membrane Proteins	1.03209	NA	37.4914	36.1349
PA1045	PA1045	1129451	1131595	+	hypothetical protein	Putative enzymes	-1.27968	0.265871	276.821	355.007
PA1046	PA1046	1131674	1133947	+	beta-agarase	Putative enzymes	1.05712	0.861882	285.903	269.197
PA1047	PA1047	1134024	1135202	+	probable esterase	Putative enzymes	-1.53048	0.0348525	227.982	347.389
PA1048	PA1048	1135408	1136289	+	probable outer membrane protein precursor	Membrane Proteins	-1.02804	0.915673	6430.08	6609.83
PA1049	pdxH	1136388	1137035	+	pyridoxine 5'-phosphate oxidase	Biosynthesis of cofactors, prosthetic groups and carriers	-1.01435	0.963761	634.899	643.901
PA1050	PA1050	1137043	1138155	+	conserved hypothetical protein	Hypothetical, unclassified, unknown	1.0462	0.901475	249.159	237.959
PA1051	PA1051	1138314	1139672	+	probable transporter	Membrane Proteins	1.29098	NA	46.5472	35.5301
PA1052	PA1052	1139714	1140859	+	conserved hypothetical protein	Hypothetical, unclassified, unknown	1.21751	0.631508	88.7578	73.1769
PA1052a	PA1052a	1140838	1141080	-			1.79906	NA	58.457	33.2958
PA1053	PA1053	1141268	1141732	+	conserved hypothetical protein	Membrane Proteins	1.21937	0.23497	7140.1	5856.53
PA1054	PA1054	1142061	1144862	+	ShaA	Putative enzymes	1.16494	0.445131	522.783	448.847
PA1055	PA1055	1144862	1145200	+	ShaB	Membrane Proteins	1.35492	NA	73.8995	54.8071
PA1056	PA1056	1145197	1146696	+	ShaC	Putative enzymes	1.31095	0.242903	269.575	206.175
PA1057	PA1057	1146693	1147217	+	ShaD	Membrane Proteins	-1.10463	0.769377	129.62	143.271
PA1058	PA1058	1147202	1147471	+	ShaE	Membrane Proteins	-1.10033	NA	36.4261	39.5787
PA1059	PA1059	1147468	1147815	+	ShaF	Membrane Proteins	-1.08005	0.845314	112.051	121.155
PA1060	PA1060	1147928	1148833	+	hypothetical protein	Membrane Proteins	1.02613	0.954885	171.784	166.11
PA1061	PA1061	1148844	1149941	+	conserved hypothetical protein	Putative enzymes	-1.25618	0.452302	124.231	154.871
PA1062	PA1062	1149952	1150473	+	hypothetical protein	Putative enzymes	1.08244	0.845413	115.579	106.834
PA1063	PA1063	1150470	1150721	+	hypothetical protein	Hypothetical, unclassified, unknown	1.83737	NA	63.0772	34.5642
PA1064	PA1064	1150750	1151415	-	hypothetical protein	Hypothetical, unclassified, unknown	-1.57708	0.0683678	180.54	282.973
PA1065	PA1065	1151435	1151908	+	conserved hypothetical protein	Hypothetical, unclassified, unknown	-1.13282	0.65272	179.964	204.302
PA1066	PA1066	1151919	1152575	-	probable short-chain dehydrogenase	Putative enzymes	1.11762	0.744628	180.881	160.49
PA1067	PA1067	1152624	1153538	+	probable transcriptional regulator	Transcriptional regulators	-1.04003	NA	48.1967	49.549
PA1068	PA1068	1153637	1155547	+	probable heat shock protein (hsp90 family)	Chaperones & heat shock proteins	-1.14281	0.586705	236.39	270.65
PA1069	PA1069	1155584	1157878	+	hypothetical protein	Hypothetical, unclassified, unknown	1.10487	0.638148	581.668	525.526
PA1070	braG	1157954	1158655	-	branched-chain amino acid transport protein BraG	Transport of small molecules	-1.33915	0.259051	231.38	308.717
PA1071	braF	1158658	1159425	-	branched-chain amino acid transport protein BraF	Transport of small molecules	1.47506	0.0684649	374.918	254.154
PA1072	braE	1159422	1160675	-	branched-chain amino acid transport protein BraE	Membrane Proteins	-1.09193	0.763545	297.113	322.795
PA1073	braD	1160672	1161595	-	branched-chain amino acid transport protein BraD	Membrane Proteins	-1.25176	0.390819	211.434	264.426
PA1074	braC	1161856	1162977	-	branched-chain amino acid transport protein BraC	Transport of small molecules	1.03614	0.874682	4742.04	4578.65
PA1075	PA1075	1163276	1163593	+	hypothetical protein	Hypothetical, unclassified, unknown	-1.25829	0.40118	185.003	232.945
PA1076	PA1076	1163660	1164022	+	hypothetical protein	Hypothetical, unclassified, unknown	1.08578	0.727102	1491.03	1375.44
PA1077	flgB	1164275	1164682	+	flagellar basal-body rod protein FlgB	Cell wall / LPS / capsule	-1.4668	0.0859606	164.063	240.496
PA1078	flgC	1164688	1165128	+	flagellar basal-body rod protein FlgC	Cell wall / LPS / capsule	-1.47714	0.130677	100.748	148.89
PA1079	flgD	1165141	1165854	+	flagellar basal-body rod modification protein FlgD	Cell wall / LPS / capsule	-1.11142	0.640733	447.711	498.883
PA1080	flgE	1165882	1167270	+	flagellar hook protein FlgE	Cell wall / LPS / capsule	-1.00551	0.977875	2308.06	2322.43
PA1081	flgF	1167488	1168237	+	flagellar basal-body rod protein FlgF	Cell wall / LPS / capsule	-1.20636	0.494123	147.17	177.835
PA1082	flgG	1168284	1169069	+	flagellar basal-body rod protein FlgG	Cell wall / LPS / capsule	-1.10084	0.634645	611.09	673.392
PA1083	flgH	1169115	1169810	+	flagellar L-ring protein precursor FlgH	Cell wall / LPS / capsule	-1.1185	0.680171	326.539	366.548
PA1084	flgI	1169822	1170931	+	flagellar P-ring protein precursor FlgI	Cell wall / LPS / capsule	-1.14061	0.542981	428.642	489.576
PA1085	flgJ	1170942	1172144	+	flagellar protein FlgJ	Cell wall / LPS / capsule	-1.14419	0.498885	483.095	553.144
PA1086	flgK	1172163	1174214	+	flagellar hook-associated protein 1 FlgK	Cell wall / LPS / capsule	1.17412	0.354327	1411.89	1203.76
PA1087	flgL	1174240	1175559	+	flagellar hook-associated protein type 3 FlgL	Cell wall / LPS / capsule	1.25977	0.135926	1375.6	1093.18
PA1088	PA1088	1175614	1176375	+	hypothetical protein	Hypothetical, unclassified, unknown	1.12876	0.686587	460.123	405.757
PA1089	PA1089	1176380	1176982	+	conserved hypothetical protein	Hypothetical, unclassified, unknown	1.0201	0.955179	324.636	319.477
PA1090	PA1090	1176958	1177620	+	hypothetical protein	Hypothetical, unclassified, unknown	1.09608	0.773082	200.746	182.547
PA1091	fgtA	1177613	1182697	+	flagellar glycosyl transferase, FgtA	Hypothetical, unclassified, unknown	1.2999	0.0432673	2611.44	2009.06
PA1092	fliC	1183058	1184524	+	flagellin type B	Motility & Attachment	1.24532	0.238688	40785.9	32753.7
PA1093	PA1093	1184603	1184974	+	hypothetical protein	Hypothetical, unclassified, unknown	1.19565	0.520882	1619.85	1356.89
PA1094	fliD	1185060	1186484	+	flagellar capping protein FliD	Cell wall / LPS / capsule	1.03106	0.903287	7412.9	7190.93
PA1095	PA1095	1186606	1186986	+	hypothetical protein	Hypothetical, unclassified, unknown	-1.17615	0.265871	1657.78	1949.84
PA1096	PA1096	1187009	1187305	+	hypothetical protein	Hypothetical, unclassified, unknown	1.02471	0.909333	1949.02	1901.92
PA1097	fleQ	1187587	1189059	+	transcriptional regulator FleQ	Motility & Attachment	1.34964	0.0479648	3637.62	2697.21
PA1098	fleS	1189172	1190380	+	two-component sensor	Two-component regulatory system	-1.19858	0.330277	458.088	548.55
PA1099	fleR	1190385	1191806	+	two-component response regulator	Transcriptional regulators	1.05144	0.840984	678.074	646.203
PA1100	fliE	1192053	1192382	+	flagellar hook-basal body complex protein FliE	Cell wall / LPS / capsule	1.34448	0.26417	199.689	148.286
PA1101	fliF	1192405	1194201	+	Flagella M-ring outer membrane protein precursor	Cell wall / LPS / capsule	-1.16459	0.395753	666.493	776.48
PA1102	fliG	1194207	1195223	+	flagellar motor switch protein FliG	Cell wall / LPS / capsule	-1.01502	0.952662	1059.14	1075.23
PA1103	PA1103	1195225	1196031	+	probable flagellar assembly protein	Cell wall / LPS / capsule	-1.20608	0.404381	396.256	476.397
PA1104	fliI	1196021	1197376	+	flagellum-specific ATP synthase FliI	Energy Metabolism	1.18905	0.427428	455.979	384.615
PA1105	fliJ	1197390	1197833	+	flagellar protein FliJ	Cell wall / LPS / capsule	1.22494	0.551453	122.846	100.005
PA1106	PA1106	1197838	1198551	-	hypothetical protein	Hypothetical, unclassified, unknown	-1.1457	0.612342	396.74	453.072
PA1107	PA1107	1198750	1199946	-	RoeA	Motility & Attachment	1.01119	0.9763	184.112	181.338
PA1108	PA1108	1200063	1201220	-	probable major facilitator superfamily (MFS) transporter	Membrane Proteins	1.88292	NA	30.3633	16.1943
PA1109	PA1109	1201310	1202089	+	probable transcriptional regulator	Transcriptional regulators	1.09989	0.812264	113.058	102.483
PA1110	PA1110	1202094	1202804	-	hypothetical protein	Hypothetical, unclassified, unknown	-1.28127	0.529748	64.3358	81.6353
PA1111	PA1111	1202917	1203540	+	hypothetical protein	Hypothetical, unclassified, unknown	2.72064	NA	82.1009	30.5156
PA1112	PA1112	1203633	1204781	+	conserved hypothetical protein	Hypothetical, unclassified, unknown	1.07892	0.794398	336.774	310.951
PA1112.1	PA1112.1	1205031	1205330	-		Non-coding RNA gene	-1.12719	NA	3.44707	3.7462
PA1112a	PA1112a	1204785	1205006	-			1.47197	0.205335	141.637	95.3517
PA1113	PA1113	1205771	1207537	+	probable ATP-binding/permease fusion ABC transporter	Membrane Proteins	1.24158	0.472768	162.701	131.73
PA1114	PA1114	1207540	1207875	-	hypothetical protein	Hypothetical, unclassified, unknown	1.14184	0.710031	128.181	111.546
PA1115	PA1115	1207979	1210303	-	hypothetical protein	Membrane Proteins	1.01849	0.954079	622.915	613.453
PA1116	PA1116	1210558	1211397	+	hypothetical protein	Hypothetical, unclassified, unknown	-1.09083	0.860467	68.0297	74.1429
PA1117	PA1117	1211407	1211781	-	hypothetical protein	Hypothetical, unclassified, unknown	1.13863	0.74603	102.914	90.6396
PA1118	PA1118	1211888	1212571	-	hypothetical protein	Membrane Proteins	1.59777	0.113099	975.436	612.554
PA1119	yfiB	1212717	1213223	-	YfiB	Membrane Proteins	-1.14802	0.497387	741.185	852.135
PA1120	tpbB	1213195	1214502	-	diguanylate cyclase TpbB	Motility & Attachment	-1.33563	0.213229	215.604	286.66
PA1121	yfiR	1214502	1215074	-	YfiR	Cell wall / LPS / capsule	-1.45205	0.0838362	345.486	500.025
PA1123	PA1123	1216120	1216440	-	hypothetical protein	Hypothetical, unclassified, unknown	-1.44731	0.00469785	914.518	1323.22
PA1124	dgt	1216671	1218167	+	deoxyguanosinetriphosphate triphosphohydrolase	Nucleotide biosynthesis and metabolism	-1.09876	0.68276	449.46	492.533
PA1125	PA1125	1218181	1218933	+	probable cobalamin biosynthetic protein	Biosynthesis of cofactors, prosthetic groups and carriers	1.21963	0.534206	149.669	122.121
PA1126	PA1126	1218940	1219527	-	hypothetical protein	Membrane Proteins	1.05232	0.915673	121.691	114.688
PA1127	PA1127	1219621	1220610	-	probable oxidoreductase	Adaptation, Protection	-1.13755	0.572237	321.165	364.793
PA1128	PA1128	1220745	1221656	+	probable transcriptional regulator	Transcriptional regulators	-1.19552	0.660148	62.4479	75.05
PA1129	PA1129	1221691	1222098	+	fosfomycin resistance protein, FosA	Related to phage, transposon, or plasmid	1.13055	0.755249	102.546	90.6396
PA1130	rhlC	1222095	1223072	-	rhamnosyltransferase 2	Adaptation, Protection	1.06587	0.771826	740.077	695.449
PA1131	PA1131	1223060	1224328	-	probable major facilitator superfamily (MFS) transporter	Transport of small molecules	-1.47253	0.0588312	250.269	367.573
PA1132	PA1132	1224641	1225330	+	hypothetical protein	Hypothetical, unclassified, unknown	-1.59735	0.0675503	90.5371	144.539
PA1133	PA1133	1225340	1225690	-	hypothetical protein	Hypothetical, unclassified, unknown	-1.90634	NA	29.2127	55.1683
PA1134	PA1134	1225757	1226278	-	hypothetical protein	Hypothetical, unclassified, unknown	1.15229	NA	20.885	17.7651
PA1135	PA1135	1226427	1227302	-	conserved hypothetical protein	Hypothetical, unclassified, unknown	1.00863	0.974806	660.502	655.871
PA1136	PA1136	1227474	1228205	+	probable transcriptional regulator	Transcriptional regulators	-1.02116	0.967516	113.251	117.048
PA1138	PA1138	1229344	1230219	+	probable transcriptional regulator	Transcriptional regulators	1.47039	NA	53.3067	36.1349
PA1139	PA1139	1230310	1231158	+	hypothetical protein	Hypothetical, unclassified, unknown	1.25797	0.544321	103.125	81.3329
PA1140	PA1140	1231256	1232092	-	conserved hypothetical protein	Hypothetical, unclassified, unknown	-1.05925	0.850186	241.217	255.12
PA1141	PA1141	1232229	1233131	-	probable transcriptional regulator	Transcriptional regulators	-1.39897	0.309235	71.8183	100.912
PA1142	PA1142	1233297	1234013	-	probable transcriptional regulator	Transcriptional regulators	-1.79314	0.0184935	79.8318	143.574
PA1143	PA1143	1234095	1234748	-	hypothetical protein	Hypothetical, unclassified, unknown	-1.08578	NA	7.35264	7.79479
PA1144	PA1144	1234816	1236150	-	probable major facilitator superfamily (MFS) transporter	Membrane Proteins	1.55331	NA	28.1836	18.3698
PA1145	PA1145	1236644	1237546	+	probable transcriptional regulator	Transcriptional regulators	-1.66558	0.117373	53.2393	88.1617
PA1146	PA1146	1237551	1238732	-	probable iron-containing alcohol dehydrogenase	Carbon compound catabolism	1.03119	NA	44.2688	43.5685
PA1147	PA1147	1238834	1240324	-	probable amino acid permease	Membrane Proteins	-1.07247	0.880709	84.6589	90.6396
PA1148	toxA	1240584	1242500	-	exotoxin A precursor	Secreted Factors (toxins, enzymes, alginate)	1.8045	NA	53.7694	29.0037
PA1149	PA1149	1242750	1243118	-	hypothetical protein	Hypothetical, unclassified, unknown	2.09908	NA	16.9704	8.09717
PA1150	pys2	1243594	1245663	+	pyocin S2	Adaptation, Protection	-1.16655	0.442184	953.83	1114.51
PA1153	PA1153	1247932	1248486	-	hypothetical protein	Hypothetical, unclassified, unknown	-1.16337	0.690632	79.7151	92.5127
PA1154	PA1154	1249019	1249552	-	conserved hypothetical protein	Hypothetical, unclassified, unknown	1.04534	NA	44.1609	41.7542
PA1155	nrdB	1249907	1251154	-	NrdB, tyrosyl radical-harboring component of class Ia ribonucleotide reductase	Nucleotide biosynthesis and metabolism	-1.21102	0.390819	2714.33	3289.33
PA1156	nrdA	1251418	1254309	-	NrdA, catalytic component of class Ia ribonucleotide reductase	Nucleotide biosynthesis and metabolism	-1.12602	0.64604	2511.64	2829.9
PA1157	PA1157	1255042	1255752	+	probable two-component response regulator	Transcriptional regulators	-1.98288	0.00469785	104.555	205.991
PA1158	PA1158	1256094	1257452	+	probable two-component sensor	Two-component regulatory system	1.22739	0.50362	170.674	139.827
PA1159	PA1159	1257772	1257981	+	probable cold-shock protein	Adaptation, Protection	-1.21033	0.276314	3868.75	4680.17
PA1160	PA1160	1258087	1258470	-	hypothetical protein	Hypothetical, unclassified, unknown	1.08082	0.793932	264.336	245.393
PA1161	rrmA	1258488	1259291	-	rRNA methyltransferase	Transcription, RNA processing and degradation	1.19056	NA	45.0551	37.1008
PA1162	dapE	1259291	1260442	-	succinyl-diaminopimelate desuccinylase	Amino acid biosynthesis and metabolism	-1.67896	0.0723255	100.798	167.68
PA1163	ndvB	1260557	1263166	-	NdvB	Putative enzymes	1.22815	0.406473	320.735	262.192
PA1164	PA1164	1263378	1264190	+	conserved hypothetical protein	Hypothetical, unclassified, unknown	1.1826	0.544321	304.529	258.446
PA1165	pcpS	1264191	1264919	-	PcpS	Translation, post-translational modification, degradation	-1.27714	NA	45.4102	57.3438
PA1166	PA1166	1265147	1265935	-	hypothetical protein	Hypothetical, unclassified, unknown	1.22645	0.303057	554.953	453.744
PA1167	PA1167	1266111	1266782	+	hypothetical protein	Hypothetical, unclassified, unknown	1.04367	0.902453	297.297	283.519
PA1168	PA1168	1267282	1267602	+	hypothetical protein	Hypothetical, unclassified, unknown	-1.04644	0.948424	65.9497	68.8259
PA1169	PA1169	1267680	1269737	+	probable lipoxygenase	Putative enzymes	1.26223	0.498855	111.966	88.7665
PA1170	PA1170	1269781	1270515	-	conserved hypothetical protein	Membrane Proteins	1.42082	NA	34.0485	23.6867
PA1171	PA1171	1270972	1272168	+	SltB2	Cell wall / LPS / capsule	1.04488	0.876443	442.11	423.892
PA1172	napC	1272200	1272796	-	cytochrome c-type protein NapC	Energy Metabolism	-1.19824	0.304535	610.394	731.097
PA1173	napB	1272807	1273298	-	cytochrome c-type protein NapB precursor	Energy Metabolism	-1.31721	0.395984	117.017	155.66
PA1174	napA	1273309	1275798	-	periplasmic nitrate reductase protein NapA	Energy Metabolism	1.33518	0.0928577	3167.75	2373.86
PA1175	napD	1275795	1276124	-	NapD protein of periplasmic nitrate reductase	Energy Metabolism	1.49272	0.304837	205.622	139.407
PA1176	napF	1276117	1276608	-	ferredoxin protein NapF	Energy Metabolism	1.80333	0.00181823	392.62	218.019
PA1177	napE	1276617	1276784	-	periplasmic nitrate reductase protein NapE	Energy Metabolism	1.01405	0.977198	394.53	390.907
PA1178	oprH	1277006	1277608	+	PhoP/Q and low Mg2+ inducible outer membrane protein H1 precursor	Adaptation, Protection	-1.15726	0.590355	36407.8	42135.7
PA1179	phoP	1277688	1278365	+	two-component response regulator PhoP	Transcriptional regulators	-1.10213	0.652543	2623.3	2892.07
PA1180	phoQ	1278362	1279708	+	two-component sensor PhoQ	Two-component regulatory system	-1.08727	0.671838	774.336	841.677
PA1181	PA1181	1279810	1283172	+	conserved hypothetical protein	Membrane Proteins	-1.03508	0.909677	733.272	761.016
PA1182	PA1182	1283176	1284177	-	probable transcriptional regulator	Transcriptional regulators	1.44202	0.177782	168.468	117.107
PA1183	dctA	1284513	1285823	+	C4-dicarboxylate transport protein	Transport of small molecules	-1.73337	0.00228906	562.403	972.92
PA1184	PA1184	1285898	1286788	-	probable transcriptional regulator	Transcriptional regulators	1.01317	0.977198	89.5663	88.4641
PA1185	PA1185	1286990	1287619	+	probable glutathione S-transferase	Putative enzymes	2.82001	NA	22.8084	8.39955
PA1186	PA1186	1287616	1288635	+	hypothetical protein	Hypothetical, unclassified, unknown	1.03087	NA	28.7993	27.4329
PA1187	PA1187	1288737	1289876	+	probable acyl-CoA dehydrogenase	Putative enzymes	-1.06703	NA	47.2797	51.0609
PA1188	PA1188	1289965	1291146	+	hypothetical protein	Putative enzymes	1.68196	0.0879854	144.698	85.0791
PA1189	PA1189	1291148	1291645	-	conserved hypothetical protein	Hypothetical, unclassified, unknown	-1.07454	NA	52.1918	56.0754
PA1190	PA1190	1291813	1292412	-	conserved hypothetical protein	Membrane Proteins	1.37176	0.254989	239.581	176.206
PA1191	PA1191	1292571	1293164	-	hypothetical protein	Hypothetical, unclassified, unknown	-1.02039	0.965504	111.054	114.267
PA1192	PA1192	1293267	1294091	+	conserved hypothetical protein	Hypothetical, unclassified, unknown	-1.85685	0.00149696	175.64	325.575
PA1193	PA1193	1294138	1294809	+	hypothetical protein	Hypothetical, unclassified, unknown	-1.40715	0.272987	85.2879	119.038
PA1194	PA1194	1294811	1296229	-	probable amino acid permease	Membrane Proteins	1.02653	NA	49.3921	47.6759
PA1195	PA1195	1296334	1297098	-	dimethylarginine dimethylaminohydrolase DdaH	Amino acid biosynthesis and metabolism	-1.14744	0.784358	69.1352	80.6105
PA1196	PA1196	1297309	1298709	+	transcriptional regulator DdaR	Transcriptional regulators	1.78248	0.10307	259.471	147.202
PA1197	PA1197	1298722	1299492	+	hypothetical protein	Hypothetical, unclassified, unknown	1.08967	0.8123	149.821	137.954
PA1199	PA1199	1300258	1300791	+	probable lipoprotein	Membrane Proteins	-1.33298	0.0553435	852.365	1135.47
PA1200	PA1200	1300811	1301473	+	conserved hypothetical protein	Hypothetical, unclassified, unknown	-1.07842	0.743579	475.661	513.868
PA1201	PA1201	1301481	1302395	-	probable transcriptional regulator	Transcriptional regulators	1.24452	0.337193	331.485	266.602
PA1202	PA1202	1302696	1303313	+	probable hydrolase	Putative enzymes	1.04669	0.812798	1995.08	1906.82
PA1203	PA1203	1303457	1303864	+	hypothetical protein	Hypothetical, unclassified, unknown	-1.05225	0.934763	67.9626	72.5133
PA1204	PA1204	1303892	1304449	+	NAD(P)H quinone oxidoreductase	Hypothetical, unclassified, unknown	1.27258	0.449039	135.687	106.229
PA1205	PA1205	1304476	1305423	+	conserved hypothetical protein	Hypothetical, unclassified, unknown	1.04178	0.904233	243.949	235.12
PA1206	PA1206	1305583	1306056	+	hypothetical protein	Hypothetical, unclassified, unknown	1.33198	0.47553	85.2834	63.2654
PA1207	kefB	1306059	1307900	+	glutathione-regulated potassium-efflux system protein KefB	Transport of small molecules	1.16181	0.536698	335.727	287.869
PA1208	PA1208	1308067	1309566	+	conserved hypothetical protein	Hypothetical, unclassified, unknown	1.45911	0.211894	152.409	104.658
PA1209	PA1209	1309583	1310518	-	hypothetical protein	Membrane Proteins	1.11726	NA	65.3198	58.5533
PA1210	PA1210	1310688	1311386	-	conserved hypothetical protein	Hypothetical, unclassified, unknown	-1.00711	0.987018	71.9578	72.5721
PA1211	PA1211	1311504	1312139	-	hypothetical protein	Hypothetical, unclassified, unknown	1.24643	NA	27.5407	22.4184
PA1212	PA1212	1312136	1313365	-	probable major facilitator superfamily (MFS) transporter	Membrane Proteins	1.21333	NA	34.6646	28.9449
PA1213	PA1213	1313362	1314321	-	hypothetical protein	Hypothetical, unclassified, unknown	1.17218	NA	23.3793	19.3358
PA1214	PA1214	1314318	1315916	-	hypothetical protein	Hypothetical, unclassified, unknown	1.67974	NA	47.3338	28.0377
PA1215	PA1215	1315916	1317202	-	hypothetical protein	Hypothetical, unclassified, unknown	1.60591	0.203544	99.449	61.3923
PA1216	PA1216	1317404	1318150	-	hypothetical protein	Hypothetical, unclassified, unknown	1.24194	0.487462	149.547	120.248
PA1217	PA1217	1318147	1319514	-	probable 2-isopropylmalate synthase	Amino acid biosynthesis and metabolism	1.39173	0.127316	299.566	215.239
PA1218	PA1218	1319511	1320389	-	hypothetical protein	Hypothetical, unclassified, unknown	1.20308	0.607706	116.986	98.0732
PA1219	PA1219	1320386	1321000	-	hypothetical protein	Hypothetical, unclassified, unknown	1.43675	NA	19.9815	13.4141
PA1220	PA1220	1320994	1322256	-	hypothetical protein	Hypothetical, unclassified, unknown	1.63239	NA	43.0058	26.7694
PA1221	PA1221	1322253	1324109	-	nonribosomal peptide synthetase	Hypothetical, unclassified, unknown	1.08564	0.813484	169.183	156.626
PA1222	PA1222	1324793	1325950	-	probable membrane-bound lytic murein transglycolase A	Cell wall / LPS / capsule	-1.14903	0.613734	249.24	284.787
PA1223	PA1223	1326046	1326939	-	probable transcriptional regulator	Transcriptional regulators	1.09461	0.830409	113.031	104.297
PA1224	PA1224	1327024	1327803	+	probable NAD(P)H dehydrogenase	Putative enzymes	-1.25461	0.479889	92.8606	116.502
PA1225	PA1225	1327813	1328439	-	FAD-dependent NADPH:quinone reductase	Putative enzymes	1.2054	NA	42.7674	34.623
PA1226	PA1226	1328545	1329153	+	probable transcriptional regulator	Transcriptional regulators	1.08731	NA	58.758	53.8999
PA1227	PA1227	1329192	1330040	+	hypothetical protein	Hypothetical, unclassified, unknown	1.23331	NA	62.3806	51.0609
PA1228	PA1228	1330117	1330467	-	hypothetical protein	Hypothetical, unclassified, unknown	-1.12683	NA	23.2578	26.467
PA1229	PA1229	1330577	1331383	-	probable transcriptional regulator	Transcriptional regulators	1.49417	NA	44.1471	28.7013
PA1230	PA1230	1331517	1331714	+	hypothetical protein	Membrane Proteins	-2.18335	NA	3.7393	7.79479
PA1231	PA1231	1331727	1332635	+	conserved hypothetical protein	Membrane Proteins	-1.58686	NA	6.42239	9.97027
PA1232	PA1232	1332635	1334674	+	hypothetical protein	Membrane Proteins	-1.11781	NA	34.3498	38.6127
PA1233	PA1233	1334671	1334928	+	hypothetical protein	Hypothetical, unclassified, unknown	1.3908	NA	33.5723	23.9891
PA1234	PA1234	1334950	1335453	-	hypothetical protein	Hypothetical, unclassified, unknown	1.08003	NA	67.0053	61.09
PA1235	PA1235	1335645	1336427	+	probable transcriptional regulator	Transcriptional regulators	-1.15423	0.710031	93.5034	106.893
PA1236	PA1236	1336430	1337941	-	probable major facilitator superfamily (MFS) transporter	Membrane Proteins	1.79364	NA	47.5629	27.3741
PA1237	PA1237	1337931	1339082	-	probable multidrug resistance efflux pump	Transport of small molecules	4.27106	NA	17.2176	4.04858
PA1238	PA1238	1339079	1340527	-	probable outer membrane component of multidrug efflux pump	Transport of small molecules	26.0485	NA	19.4109	0
PA1239	PA1239	1340910	1341794	-	hypothetical protein	Hypothetical, unclassified, unknown	1.32126	NA	32.3543	25.1986
PA1240	PA1240	1341851	1342648	-	probable enoyl-CoA hydratase/isomerase	Putative enzymes	-1.08579	NA	22.876	25.501
PA1241	PA1241	1342813	1343373	+	probable transcriptional regulator	Transcriptional regulators	-1.59684	0.127587	72.9019	115.292
PA1242	PA1242	1343453	1345225	+	SprP	Motility & Attachment	1.22249	0.451075	211.676	173.484
PA1243	PA1243	1345248	1347824	-	probable sensor/response regulator hybrid	Two-component regulatory system	1.08934	0.691619	556.271	509.937
PA1244	PA1244	1348060	1348401	-	QslA	Hypothetical, unclassified, unknown	-1.33256	0.0582239	4494.43	5991.3
PA1245	PA1245	1349416	1350660	+	AprX	Membrane Proteins	-1.09336	0.670524	1851.59	2022.34
PA1246	aprD	1350747	1352528	+	alkaline protease secretion protein AprD	Protein secretion/export apparatus	-1.11846	0.615018	529.943	591.026
PA1247	aprE	1352525	1353823	+	alkaline protease secretion protein AprE	Protein secretion/export apparatus	-1.07348	0.767073	510.748	547.038
PA1248	aprF	1353827	1355272	+	Alkaline protease secretion outer membrane protein AprF precursor	Protein secretion/export apparatus	-1.1335	0.536932	580.184	656.408
PA1249	aprA	1355631	1357070	+	alkaline metalloproteinase precursor	Secreted Factors (toxins, enzymes, alginate)	1.0486	0.789585	5698.87	5433.59
PA1250	aprI	1357317	1357712	+	alkaline proteinase inhibitor AprI	Secreted Factors (toxins, enzymes, alginate)	-1.0456	0.865062	579.605	604.684
PA1251	PA1251	1357725	1359350	-	probable chemotaxis transducer	Adaptation, Protection	1.58251	0.0419295	324.834	204.663
PA1252	PA1252	1359590	1360594	+	DpkA	Amino acid biosynthesis and metabolism	1.25165	0.44086	193.268	153.3
PA1253	PA1253	1360698	1362278	-	alpha-ketoglutaric semialdehyde dehydrogenase, LhpG	Amino acid biosynthesis and metabolism	1.58974	NA	57.702	36.4373
PA1254	PA1254	1362371	1363288	-	delta1-pyrroline-4-hydroxy-2-carboxylate deaminase, LphC	Amino acid biosynthesis and metabolism	-1.37774	NA	11.7795	16.1943
PA1255	PA1255	1363439	1364473	-	D-hydroxyproline epimerase, LhpK	Amino acid biosynthesis and metabolism	1.30788	NA	20.9882	16.1943
PA1256	PA1256	1364499	1365221	-	ABC transporter ATP-binding protein, LhpO	Amino acid biosynthesis and metabolism	1.77319	NA	21.3838	11.8434
PA1257	PA1257	1365218	1365862	-	amino acid ABC transporter membrane protein, LhpN	Amino acid biosynthesis and metabolism	-1.23576	NA	19.4151	24.2915
PA1258	PA1258	1365873	1366538	-	Permease of ABC transporter, LhpM	Amino acid biosynthesis and metabolism	2.64828	NA	10.8132	4.35097
PA1259	PA1259	1366538	1368280	-	LhpH	Amino acid biosynthesis and metabolism	1.30423	NA	34.2644	26.467
PA1260	PA1260	1368339	1369160	-	ABC transporter periplasmic-binding protein, LhpP	Amino acid biosynthesis and metabolism	-1.25858	NA	11.3571	14.3212
PA1261	PA1261	1369418	1370092	-	Transcriptional regulator, LhpR	Amino acid biosynthesis and metabolism	1.49921	NA	45.2845	29.9108
PA1262	PA1262	1370257	1371699	-	probable major facilitator superfamily (MFS) transporter	Membrane Proteins	2.0693	NA	12.53	6.22407
PA1263	PA1263	1371738	1372682	+	hypothetical protein	Hypothetical, unclassified, unknown	-1.27353	0.318774	181.092	229.921
PA1264	PA1264	1372979	1373845	-	probable transcriptional regulator	Transcriptional regulators	1.45767	NA	70.2095	47.9782
PA1265	PA1265	1373945	1374847	+	hypothetical protein	Membrane Proteins	1.78435	NA	7.10098	3.7462
PA1266	PA1266	1374844	1376097	-	D-hydroxyproline dehydrogenase alpha-subunit, LphE	Amino acid biosynthesis and metabolism	3.07126	NA	18.5209	5.92169
PA1267	PA1267	1376327	1377442	-	D-hydroxyproline dehydrogenase beta-subunit, LphB	Amino acid biosynthesis and metabolism	-1.38904	NA	17.2176	23.3844
PA1268	PA1268	1377439	1378383	-	Hydroxyproline 2-epimerase, LhpA	Amino acid biosynthesis and metabolism	-1.06113	NA	9.62231	10.2727
PA1269	PA1269	1378500	1379168	-	probable transcriptional regulator	Transcriptional regulators	-1.33148	0.295117	114.649	152.637
PA1270	PA1270	1379413	1381452	+	hypothetical protein	Hypothetical, unclassified, unknown	1.13101	NA	20.3905	18.0674
PA1271	PA1271	1381804	1383654	+	probable tonB-dependent receptor	Transport of small molecules	-1.11316	0.734889	155.677	174.089
PA1272	cobO	1383718	1384329	+	cob(I)alamin adenosyltransferase	Biosynthesis of cofactors, prosthetic groups and carriers	1.06688	0.883019	103.135	96.5613
PA1273	cobB	1384361	1385668	+	cobyrinic acid a,c-diamide synthase	Biosynthesis of cofactors, prosthetic groups and carriers	1.12858	0.83299	71.7693	62.3583
PA1274	PA1274	1385670	1386326	+	conserved hypothetical protein	Hypothetical, unclassified, unknown	1.19457	NA	16.8132	13.7165
PA1275	cobD	1386323	1387261	+	cobalamin biosynthetic protein CobD	Biosynthesis of cofactors, prosthetic groups and carriers	1.28237	NA	23.213	17.7651
PA1276	cobC	1387254	1388249	+	cobalamin biosynthetic protein CobC	Biosynthesis of cofactors, prosthetic groups and carriers	1.09789	NA	30.7903	27.7353
PA1277	cobQ	1388242	1389714	+	cobyric acid synthase	Biosynthesis of cofactors, prosthetic groups and carriers	1.06695	NA	49.7069	46.7099
PA1278	cobP	1389707	1390228	+	cobinamide kinase	Biosynthesis of cofactors, prosthetic groups and carriers	1.16131	NA	18.9479	16.7991
PA1279	cobU	1390225	1391280	+	nicotinate-nucleotide--dimethylbenzimidazole phosphoribosyltransferase	Biosynthesis of cofactors, prosthetic groups and carriers	1.66843	NA	43.8957	26.467
PA1280	PA1280	1391277	1391861	+	hypothetical protein	Biosynthesis of cofactors, prosthetic groups and carriers	-1.49729	NA	10.6379	15.5896
PA1281	cobV	1391864	1392601	+	cobalamin (5'-phosphate) synthase	Biosynthesis of cofactors, prosthetic groups and carriers	3.07256	NA	18.5164	5.92169
PA1282	PA1282	1392564	1394069	-	probable major facilitator superfamily (MFS) transporter	Membrane Proteins	-1.0177	NA	27.5723	28.0377
PA1283	PA1283	1394188	1394748	+	probable transcriptional regulator	Transcriptional regulators	1.2415	0.473663	170.886	138.559
PA1284	PA1284	1394779	1396599	-	probable acyl-CoA dehydrogenase	Putative enzymes	1.48088	0.250459	104.326	70.3966
PA1285	PA1285	1396731	1397180	+	probable transcriptional regulator	Transcriptional regulators	-1.32939	0.260118	153.579	204.302
PA1286	PA1286	1397254	1398453	+	probable major facilitator superfamily (MFS) transporter	Membrane Proteins	1.03329	NA	24.9614	23.6867
PA1287	PA1287	1398618	1399172	+	probable glutathione peroxidase	Putative enzymes	-1.18119	0.56303	244.749	287.324
PA1288	PA1288	1399231	1400505	-	oxylipin transporter	Membrane Proteins	-1.12812	0.457843	2898.32	3268.45
PA1289	PA1289	1400711	1401190	-	hypothetical protein	Hypothetical, unclassified, unknown	1.89702	0.0627436	1637.63	865.145
PA1290	PA1290	1401412	1402005	-	probable transcriptional regulator	Transcriptional regulators	1.61877	0.177068	94.2719	57.9485
PA1291	PA1291	1402117	1402956	+	hypothetical protein	Hypothetical, unclassified, unknown	1.2298	0.594599	106.654	86.2886
PA1292	PA1292	1402981	1403835	-	probable 3-mercaptopyruvate sulfurtransferase	Putative enzymes	1.05584	0.837632	389.335	369.085
PA1293	PA1293	1404136	1405197	-	hypothetical protein	Hypothetical, unclassified, unknown	-1.28832	0.366388	262.349	336.268
PA1294	rnd	1405338	1406462	+	ribonuclease D	Transcription, RNA processing and degradation	-1.26466	0.492411	248.65	312.64
PA1296	PA1296	1407007	1407939	+	probable 2-hydroxyacid dehydrogenase	Putative enzymes	-1.24439	0.331036	216.772	269.743
PA1297	PA1297	1407951	1408931	-	probable metal transporter	Membrane Proteins	1.35083	NA	67.4503	48.9442
PA1298	PA1298	1408999	1409274	+	conserved hypothetical protein	Hypothetical, unclassified, unknown	1.63429	NA	39.3293	23.9891
PA1299	PA1299	1409351	1409800	+	conserved hypothetical protein	Hypothetical, unclassified, unknown	1.12961	NA	54.2502	47.9782
PA1300	PA1300	1409949	1410476	+	HxuI	Transcriptional regulators	3.01205	NA	12.0537	3.7462
PA1301	PA1301	1410473	1411456	+	HxuR	Membrane Proteins	1.14246	NA	16.0086	13.7165
PA1302	PA1302	1411585	1414140	+	HxuA	Membrane Proteins	1.09694	0.845413	193.443	178.02
PA1303	PA1303	1414147	1414686	-	signal peptidase	Putative enzymes	1.14036	NA	36.7184	31.7839
PA1304	PA1304	1414763	1416814	-	probable oligopeptidase	Putative enzymes	-1.12739	0.639948	219.348	247.022
PA1305	PA1305	1416963	1417436	+	hypothetical protein	Membrane Proteins	-1.35738	0.232375	125.898	171.006
PA1306	PA1306	1417500	1417961	+	probable HIT family protein	Putative enzymes	-1.09323	0.782447	158.257	172.577
PA1307	PA1307	1417965	1418738	+	conserved hypothetical protein	Hypothetical, unclassified, unknown	1.18559	0.449039	408.335	345.096
PA1308	PA1308	1418765	1419289	+	hypothetical protein	Membrane Proteins	1.12438	0.660148	242.731	216.448
PA1309	PA1309	1419298	1420158	-	probable transcriptional regulator	Transcriptional regulators	-1.02727	0.952662	147.489	151.368
PA1310	phnW	1420326	1421441	+	2-aminoethylphosphonate:pyruvate aminotransferase	Carbon compound catabolism	1.79913	NA	39.3786	21.5113
PA1311	phnX	1421477	1422304	+	2-phosphonoacetaldehyde hydrolase	Carbon compound catabolism	1.25215	NA	68.0568	54.5047
PA1312	PA1312	1422355	1423266	-	probable transcriptional regulator	Transcriptional regulators	1.78701	NA	71.8634	40.1835
PA1313	PA1313	1423374	1424732	+	probable major facilitator superfamily (MFS) transporter	Membrane Proteins	-1.23959	NA	17.7164	21.8136
PA1314	PA1314	1424746	1425132	+	hypothetical protein	Hypothetical, unclassified, unknown	-1.24478	NA	35.5182	44.5344
PA1315	PA1315	1425140	1425754	-	probable transcriptional regulator	Transcriptional regulators	-1.65308	0.0732415	98.8651	162.061
PA1316	PA1316	1425912	1427453	+	probable major facilitator superfamily (MFS) transporter	Membrane Proteins	1.10662	0.756789	266.928	242.856
PA1317	cyoA	1428080	1429075	+	cytochrome o ubiquinol oxidase subunit II	Energy Metabolism	-1.03592	0.951424	67.8589	70.3966
PA1318	cyoB	1429082	1431058	+	cytochrome o ubiquinol oxidase subunit I	Energy Metabolism	1.1614	0.604993	182.099	156.383
PA1319	cyoC	1431062	1431691	+	cytochrome o ubiquinol oxidase subunit III	Energy Metabolism	2.13686	NA	25.9409	12.4481
PA1320	cyoD	1431691	1432026	+	cytochrome o ubiquinol oxidase subunit IV	Energy Metabolism	-1.79882	NA	7.85143	14.6236
PA1321	cyoE	1432037	1432927	+	cytochrome o ubiquinol oxidase protein CyoE	Energy Metabolism	1.75037	NA	42.2102	23.9891
PA1322	PA1322	1433166	1435364	+	probable TonB-dependent receptor	Membrane Proteins	-1.18115	0.679734	68.0119	79.7622
PA1323	PA1323	1435493	1435825	+	hypothetical protein	Hypothetical, unclassified, unknown	1.81434	0.00985367	2345.78	1292.09
PA1324	PA1324	1435885	1436397	+	hypothetical protein	Hypothetical, unclassified, unknown	1.84131	0.00538773	2932.04	1592.41
PA1324.1	PA1324.1	1436491	1436618	+	P9	Non-coding RNA gene	1.522	NA	36.7899	24.5939
PA1325	PA1325	1436663	1437070	+	conserved hypothetical protein	Hypothetical, unclassified, unknown	5.2966	NA	10.6379	1.8731
PA1326	ilvA2	1437067	1438614	+	threonine dehydratase, biosynthetic	Amino acid biosynthesis and metabolism	1.02959	NA	35.1901	34.2618
PA1327	PA1327	1438706	1440676	+	probable protease	Putative enzymes	1.33562	0.152897	796.294	598.166
PA1328	PA1328	1440639	1441547	-	probable transcriptional regulator	Transcriptional regulators	1.27047	0.552991	81.6745	63.8702
PA1329	PA1329	1441632	1442063	+	conserved hypothetical protein	Hypothetical, unclassified, unknown	-4.61765	NA	1.38875	6.52645
PA1330	PA1330	1442069	1442848	+	probable short-chain dehydrogenase	Putative enzymes	1.51381	0.241623	97.4493	64.475
PA1331	PA1331	1442904	1444451	-	conserved hypothetical protein	Hypothetical, unclassified, unknown	1.07632	0.83363	238.484	220.009
PA1332	PA1332	1444720	1445271	-	hypothetical protein	Hypothetical, unclassified, unknown	-1.02734	0.951424	131.044	134.267
PA1333	PA1333	1445405	1445611	-	hypothetical protein	Hypothetical, unclassified, unknown	-1.49241	0.268863	128.002	192.341
PA1334	PA1334	1445806	1446918	-	probable oxidoreductase	Putative enzymes	1.58372	NA	41.6306	26.467
PA1335	PA1335	1447226	1448503	-	AauR	Transcriptional regulators	1.09619	0.746245	247.091	224.906
PA1336	PA1336	1448548	1450449	-	AauS	Two-component regulatory system	-1.11589	0.700497	217.284	242.067
PA1337	ansB	1450545	1451633	-	glutaminase-asparaginase	Amino acid biosynthesis and metabolism	-1.06429	0.801017	3622.62	3856.6
PA1338	ggt	1451719	1453392	-	gamma-glutamyltranspeptidase precursor	Amino acid biosynthesis and metabolism	1.23462	0.372034	705.049	570.724
PA1339	PA1339	1453470	1454204	-	AatP	Amino acid biosynthesis and metabolism	1.186	0.386646	1596.71	1346.84
PA1340	PA1340	1454201	1454869	-	AatM	Amino acid biosynthesis and metabolism	-1.07444	0.814116	411.696	443.774
PA1341	PA1341	1454866	1455612	-	AatQ	Membrane Proteins	-1.162	0.558487	285.192	332.891
PA1342	PA1342	1455815	1456723	-	putative acidic amino acid ABC transporter substrate-binding protein	Amino acid biosynthesis and metabolism	1.0238	0.922837	6366.56	6220.06
PA1343	PA1343	1457175	1457633	+	hypothetical protein	Hypothetical, unclassified, unknown	-1.09718	0.824117	180.229	199.531
PA1344	PA1344	1457729	1458523	+	probable short-chain dehydrogenase	Putative enzymes	1.07788	0.733192	994.787	922.405
PA1345	PA1345	1458707	1460296	+	hypothetical protein	Hypothetical, unclassified, unknown	-1.05518	0.888928	170.171	180.616
PA1346	PA1346	1460307	1461854	-	hypothetical protein	Hypothetical, unclassified, unknown	1.00507	NA	18.067	17.7651
PA1347	PA1347	1461938	1462630	-	probable transcriptional regulator	Transcriptional regulators	1.2206	NA	32.2467	26.467
PA1348	PA1348	1462696	1463403	+	hypothetical protein	Hypothetical, unclassified, unknown	1.28298	0.372466	252.116	197.112
PA1349	PA1349	1463586	1463936	+	conserved hypothetical protein	Hypothetical, unclassified, unknown	1.32189	NA	68.4206	51.1197
PA1350	PA1350	1464111	1464860	+	hypothetical protein	Hypothetical, unclassified, unknown	1.0462	0.932726	77.6069	74.1429
PA1351	PA1351	1464878	1466101	+	probable sigma-70 factor, ECF subfamily	Transcriptional regulators	1.0505	NA	54.6684	51.4221
PA1352	PA1352	1466109	1467320	-	conserved hypothetical protein	Membrane Proteins	-1.23038	NA	9.84691	12.4481
PA1353	PA1353	1467488	1467901	-	hypothetical protein	Hypothetical, unclassified, unknown	1.19708	0.499741	342.706	287.995
PA1354	PA1354	1467938	1468363	-	hypothetical protein	Hypothetical, unclassified, unknown	-1.30409	0.212418	219.217	286.24
PA1355	PA1355	1468510	1468890	+	hypothetical protein	Hypothetical, unclassified, unknown	1.15709	NA	30.1117	25.5598
PA1356	PA1356	1468913	1470019	+	hypothetical protein	Hypothetical, unclassified, unknown	-1.02826	0.94947	141.655	146.354
PA1357	PA1357	1470088	1470564	+	conserved hypothetical protein	Hypothetical, unclassified, unknown	1.15328	0.666703	145.817	125.565
PA1358	PA1358	1470580	1470978	-	hypothetical protein	Hypothetical, unclassified, unknown	1.1252	0.715454	156.262	138.618
PA1359	PA1359	1471016	1471672	-	transcriptional regulator	Transcriptional regulators	-1.55955	NA	46.5292	72.8745
PA1360	PA1360	1471671	1472564	+	conserved hypothetical protein	Membrane Proteins	2.01875	NA	56.8884	28.3401
PA1361	PA1361	1472547	1473980	-	NorM	Membrane Proteins	-1.41741	0.302996	70.1109	99.9463
PA1362	PA1362	1474391	1474714	+	hypothetical protein	Hypothetical, unclassified, unknown	1.36075	NA	46.3088	33.9594
PA1363	PA1363	1474727	1475467	+	ECF sigma factor	Transcriptional regulators	-1.63706	NA	31.8104	52.0268
PA1364	PA1364	1475464	1476306	+	probable transmembrane sensor	Membrane Proteins	-1.47096	NA	29.8059	43.6273
PA1365	PA1365	1476384	1478825	+	probable siderophore receptor	Transport of small molecules	1.43848	0.196824	156.446	109.009
PA1366	PA1366	1479021	1479791	-	hypothetical protein	Hypothetical, unclassified, unknown	1.02076	0.947914	1251.15	1227.81
PA1367	PA1367	1480215	1481051	-	hypothetical protein	Hypothetical, unclassified, unknown	-1.49888	0.250459	58.6097	87.2546
PA1368	PA1368	1481334	1482758	-	hypothetical protein	Hypothetical, unclassified, unknown	-1.1924	0.493029	244.921	291.254
PA1370	PA1370	1483898	1485763	+	hypothetical protein	Hypothetical, unclassified, unknown	-1.36831	0.0777282	863.035	1180.19
PA1371	PA1371	1486266	1486967	-	hypothetical protein	Hypothetical, unclassified, unknown	-1.47094	0.0038003	993.379	1462.26
PA1372	PA1372	1486960	1489095	-	hypothetical protein	Hypothetical, unclassified, unknown	-1.48354	0.00310852	3388.84	5028.52
PA1373	fabF2	1489815	1491083	-	3-oxoacyl-acyl carrier protein synthase II	Fatty acid and phospholipid metabolism	1.2109	0.598463	112.82	94.0246
PA1374	PA1374	1491192	1491698	+	hypothetical protein	Hypothetical, unclassified, unknown	1.13686	NA	41.2619	36.4373
PA1375	pdxB	1491913	1493055	+	erythronate-4-phosphate dehydrogenase	Biosynthesis of cofactors, prosthetic groups and carriers	-1.07164	0.878028	99.1934	105.322
PA1376	aceK	1493090	1494823	-	isocitrate dehydrogenase kinase/phosphatase	Central intermediary metabolism	-1.03678	0.896385	429.005	444.798
PA1377	PA1377	1494959	1495492	+	putative acetyltransferase	Hypothetical, unclassified, unknown	1.05673	0.901385	144.495	137.349
PA1378	PA1378	1495635	1495997	+	hypothetical protein	Hypothetical, unclassified, unknown	-1.09531	0.871971	66.8117	74.3864
PA1379	PA1379	1496087	1496920	-	probable short-chain dehydrogenase	Putative enzymes	1.19875	NA	33.734	28.0377
PA1380	PA1380	1497012	1497977	+	probable transcriptional regulator	Transcriptional regulators	-1.2124	0.570543	91.1168	110.58
PA1381	PA1381	1498338	1498829	+	hypothetical protein	Hypothetical, unclassified, unknown	-2.15729	NA	23.3838	49.8513
PA1382	PA1382	1498813	1501092	+	probable type II secretion system protein	Protein secretion/export apparatus	1.089	0.679363	764.107	702.639
PA1383	PA1383	1501611	1503416	+	hypothetical protein	Hypothetical, unclassified, unknown	1.21501	0.311009	749.573	618.467
PA1384	galE	1503568	1504581	+	UDP-glucose 4-epimerase	Central intermediary metabolism	-1.2369	0.575174	71.6929	88.1617
PA1385	PA1385	1504605	1505729	+	probable glycosyl transferase	Cell wall / LPS / capsule	-1.10442	0.825972	123.984	138.198
PA1386	PA1386	1505749	1507017	+	probable ATP-binding component of ABC transporter	Transport of small molecules	-1.27515	0.418772	128.856	165.328
PA1387	PA1387	1507164	1508720	+	hypothetical protein	Hypothetical, unclassified, unknown	1.16859	0.63343	415.653	357.67
PA1388	PA1388	1508737	1509465	+	hypothetical protein	Hypothetical, unclassified, unknown	-1.09603	0.801017	124.824	136.14
PA1389	PA1389	1509562	1511046	+	probable glycosyl transferase	Putative enzymes	-1.10717	0.743723	161.564	179.104
PA1390	PA1390	1511232	1512266	+	probable glycosyl transferase	Putative enzymes	-1.03591	0.938022	145.242	149.252
PA1391	PA1391	1512260	1514035	+	probable glycosyl transferase	Putative enzymes	1.20627	0.636379	101.562	83.206
PA1392	PA1392	1514036	1515280	+	hypothetical protein	Hypothetical, unclassified, unknown	1.01742	0.965504	193.129	189.679
PA1393	cysC	1515337	1515927	-	adenosine 5'-phosphosulfate (APS) kinase	Central intermediary metabolism	-1.11209	0.800061	88.4655	97.5272
PA1394	PA1394	1516433	1516687	+	hypothetical protein	Hypothetical, unclassified, unknown	-1.43311	NA	21.3255	30.5156
PA1395	PA1395	1516703	1517119	+	hypothetical protein	Hypothetical, unclassified, unknown	-2.21663	NA	19.1547	41.7542
PA1396	PA1396	1517146	1518768	-	probable two-component sensor	Two-component regulatory system	-1.32615	0.441452	63.5895	83.8107
PA1397	PA1397	1518914	1519546	+	probable two-component response regulator	Transcriptional regulators	-1.90348	0.00303632	101.301	192.215
PA1398	PA1398	1519627	1519968	+	hypothetical protein	Hypothetical, unclassified, unknown	-1.24402	0.566552	73.0997	90.6396
PA1399	PA1399	1519984	1520904	-	probable transcriptional regulator	Transcriptional regulators	1.093	0.841178	96.393	87.8593
PA1400	PA1400	1521109	1524396	+	probable pyruvate carboxylase	Energy Metabolism	1.25203	0.625047	97.3506	79.0398
PA1401	PA1401	1524424	1524831	-	hypothetical protein	Hypothetical, unclassified, unknown	-1.49584	NA	37.3654	55.1683
PA1402	PA1402	1524909	1525574	-	hypothetical protein	Hypothetical, unclassified, unknown	1.07996	0.876637	84.9641	79.401
PA1403	PA1403	1525667	1526299	+	probable transcriptional regulator	Transcriptional regulators	1.10544	0.804836	123.61	110.941
PA1404	PA1404	1526430	1526657	-	hypothetical protein	Hypothetical, unclassified, unknown	1.48295	0.157044	268.537	179.524
PA1405	PA1405	1527191	1528783	+	probable helicase	DNA replication, recombination, modification and repair	1.19109	0.566484	155.902	130.823
PA1406	PA1406	1528803	1529561	-	hypothetical protein	Hypothetical, unclassified, unknown	1.27195	NA	48.9922	38.9151
PA1407	PA1407	1529597	1530538	-	hypothetical protein	Hypothetical, unclassified, unknown	1.6699	NA	67.4771	40.7882
PA1408	PA1408	1530605	1533028	-	hypothetical protein	Membrane Proteins	1.65936	0.00605721	515.915	312.043
PA1409	aphA	1533238	1534278	+	acetylpolyamine aminohydrolase	Carbon compound catabolism	-1.11139	NA	39.7743	44.232
PA1410	PA1410	1534289	1535380	+	probable periplasmic spermidine/putrescine-binding protein	Transport of small molecules	1.63089	NA	32.4665	19.6382
PA1411	PA1411	1535586	1536497	+	hypothetical protein	Membrane Proteins	-1.23744	0.597075	75.8276	92.5715
PA1412	PA1412	1536457	1537650	-	hypothetical protein	Hypothetical, unclassified, unknown	1.29702	NA	23.7073	18.6722
PA1413	PA1413	1537755	1538627	+	probable transcriptional regulator	Transcriptional regulators	-1.01701	0.977198	66.3087	68.4647
PA1414	PA1414	1538683	1538916	+	hypothetical protein	Hypothetical, unclassified, unknown	1.0878	0.883019	3266.18	3004.36
PA1415	PA1415	1538976	1539704	-	hypothetical protein	Hypothetical, unclassified, unknown	1.91512	0.0619303	740.267	388.37
PA1416	PA1416	1539749	1541131	-	conserved hypothetical protein	Hypothetical, unclassified, unknown	-1.04308	NA	60.1335	63.2066
PA1417	PA1417	1541145	1542746	-	probable decarboxylase	Putative enzymes	2.03185	NA	20.2197	9.66789
PA1418	PA1418	1542822	1544213	-	probable sodium:solute symport protein	Transport of small molecules	-1.13513	NA	44.255	50.4561
PA1419	PA1419	1544307	1545818	-	probable transporter	Membrane Proteins	-1.19999	NA	30.0215	36.4373
PA1420	PA1420	1545837	1546256	-	hypothetical protein	Hypothetical, unclassified, unknown	1.13105	NA	22.8489	20.2429
PA1421	gbuA	1546271	1547230	-	guanidinobutyrase	Amino acid biosynthesis and metabolism	1.07699	0.891534	71.5576	66.9528
PA1422	gbuR	1547437	1548330	+	GbuR	Transcriptional regulators	-1.49491	0.0894114	126.613	188.772
PA1423	bdlA	1548334	1549587	-	BdlA	Cell wall / LPS / capsule	1.03173	0.917065	403.63	392.108
PA1424	PA1424	1549883	1550494	+	hypothetical protein	Hypothetical, unclassified, unknown	1.02126	NA	41.2081	40.1835
PA1424a	PA1424a	1550452	1550787	-			-1.50841	NA	23.833	36.1349
PA1425	PA1425	1550984	1552600	+	probable ATP-binding component of ABC transporter	Transport of small molecules	-1.3782	0.424533	56.6055	76.9819
PA1428	PA1428	1554415	1554846	+	conserved hypothetical protein	Hypothetical, unclassified, unknown	-1.76745	NA	19.4873	34.2618
PA1428a	PA1428a	1552566	1554155	-			-1.2792	0.43555	103.274	131.184
PA1429	PA1429	1555012	1557720	+	probable cation-transporting P-type ATPase	Membrane Proteins	1.82525	0.0104588	1759.16	965.99
PA1430	lasR	1558171	1558890	+	transcriptional regulator LasR	Adaptation, Protection	1.08002	0.704994	4805.54	4451.7
PA1431	rsaL	1558880	1559122	-	regulatory protein RsaL	Adaptation, Protection	-1.62383	0.0026393	662.508	1074.38
PA1432	lasI	1559254	1559859	+	autoinducer synthesis protein LasI	Adaptation, Protection	-1.18682	0.24176	8937.82	10607.4
PA1433	PA1433	1559966	1561918	-	conserved hypothetical protein	Membrane Proteins	1.04538	0.871334	552.006	526.795
PA1434	PA1434	1561919	1562632	-	hypothetical protein	Hypothetical, unclassified, unknown	1.01466	NA	63.7738	63.509
PA1435	PA1435	1562813	1563970	+	probable Resistance-Nodulation-Cell Division (RND) efflux membrane fusion protein precursor	Transport of small molecules	1.03296	NA	29.3116	28.9449
PA1436	PA1436	1563967	1567077	+	probable Resistance-Nodulation-Cell Division (RND) efflux transporter	Membrane Proteins	1.36424	0.254105	175.722	128.95
PA1437	PA1437	1567181	1567870	+	probable two-component response regulator	Transcriptional regulators	1.17599	0.620537	139.498	118.073
PA1438	PA1438	1567848	1569293	+	probable two-component sensor	Two-component regulatory system	1.34726	0.28712	170.428	125.867
PA1439	PA1439	1569302	1569709	-	conserved hypothetical protein	Hypothetical, unclassified, unknown	-1.02293	0.964826	101.35	102.542
PA1440	PA1440	1569721	1570308	-	hypothetical protein	Hypothetical, unclassified, unknown	-1.63407	2.35697e-05	1495.02	2442.67
PA1441	PA1441	1570496	1571779	+	putative flagellar hook-length control protein FliK	Motility & Attachment	-1.12726	0.553135	702.339	790.07
PA1442	PA1442	1572023	1572544	+	conserved hypothetical protein	Membrane Proteins	-1.39714	0.151278	156.472	218.38
PA1443	fliM	1572552	1573523	+	flagellar motor switch protein FliM	Chemotaxis	-1.04651	0.847858	997.597	1045.5
PA1444	fliN	1573551	1574024	+	flagellar motor switch protein FliN	Chemotaxis	1.088	0.72309	449.818	412.771
PA1445	fliO	1574026	1574478	+	flagellar protein FliO	Chemotaxis	1.17188	0.698972	87.4228	74.4452
PA1446	fliP	1574475	1575242	+	flagellar biosynthetic protein FliP	Chemotaxis	-1.37466	0.130427	202.97	278.504
PA1447	fliQ	1575290	1575559	+	flagellar biosynthetic protein FliQ	Chemotaxis	-1.16329	0.63925	110.739	128.648
PA1448	fliR	1575559	1576335	+	flagellar biosynthetic protein FliR	Chemotaxis	1.47967	0.266913	104.829	71.3038
PA1449	flhB	1576338	1577474	+	flagellar biosynthetic protein FlhB	Chemotaxis	-1.09333	0.820247	105.005	114.326
PA1450	PA1450	1577547	1578806	+	conserved hypothetical protein	Hypothetical, unclassified, unknown	-1.08647	0.861882	78.259	85.3226
PA1451	PA1451	1578839	1580182	+	conserved hypothetical protein	Hypothetical, unclassified, unknown	-1.17148	0.710305	70.502	81.9376
PA1452	flhA	1580321	1582444	+	flagellar biosynthesis protein FlhA	Chemotaxis	-1.28087	0.118663	686.843	880.475
PA1453	flhF	1582528	1583817	+	flagellar biosynthesis protein FlhF	Chemotaxis	1.1405	0.471737	1371.96	1203.82
PA1454	fleN	1583956	1584798	+	flagellar synthesis regulator FleN	Motility & Attachment	1.08261	0.670901	1431.9	1323.16
PA1455	fliA	1584795	1585538	+	sigma factor FliA	Transcriptional regulators	1.07643	0.718482	1667.77	1551.21
PA1456	cheY	1585640	1586014	+	two-component response regulator CheY	Transcriptional regulators	-1.45812	0.0201489	362.162	528.248
PA1457	cheZ	1586034	1586822	+	chemotaxis protein CheZ	Adaptation, Protection	-1.02197	0.936781	1392.17	1424.74
PA1458	PA1458	1587023	1589284	+	probable two-component sensor	Chemotaxis	1.03931	0.851941	2781.39	2677.5
PA1459	PA1459	1589338	1590444	+	probable methyltransferase	Chemotaxis	1.16323	0.401677	1244.61	1070.82
PA1460	motC	1590533	1591273	+	MotC	Motility & Attachment	1.19312	0.3867	483.513	405.522
PA1461	motD	1591286	1592176	+	MotD	Motility & Attachment	1.039	0.889408	498.403	479.665
PA1462	PA1462	1592271	1593059	+	probable plasmid partitioning protein	Cell division	-1.19457	0.288344	734.28	876.544
PA1463	PA1463	1593151	1594041	+	hypothetical protein	Hypothetical, unclassified, unknown	1.08986	0.677153	894.609	822.165
PA1464	PA1464	1594087	1594566	+	probable purine-binding chemotaxis protein	Adaptation, Protection	1.01139	0.966209	1640.37	1623.78
PA1465	PA1465	1594597	1595004	+	hypothetical protein	Hypothetical, unclassified, unknown	1.30416	0.240416	341.004	260.739
PA1466	PA1466	1595032	1595718	-	hypothetical protein	Hypothetical, unclassified, unknown	-1.02036	0.97095	69.2612	71.3038
PA1467	PA1467	1595827	1596798	+	hypothetical protein	Hypothetical, unclassified, unknown	1.0589	0.900516	122.029	115.233
PA1468	PA1468	1596889	1597305	+	hypothetical protein	Hypothetical, unclassified, unknown	-1.03408	NA	56.5156	58.2509
PA1469	PA1469	1597365	1598087	+	hypothetical protein	Hypothetical, unclassified, unknown	-1.25852	0.449039	107.553	135.779
PA1470	PA1470	1598221	1598958	+	probable short-chain dehydrogenase	Putative enzymes	1.56686	0.175166	127.211	82.1812
PA1471	PA1471	1599024	1599320	-	hypothetical protein	Hypothetical, unclassified, unknown	-1.56671	0.0323369	247.139	388.664
PA1472	PA1472	1599428	1599982	-	conserved hypothetical protein	Hypothetical, unclassified, unknown	-1.56444	0.139666	64.3671	100.61
PA1473	PA1473	1600083	1600418	-	hypothetical protein	Hypothetical, unclassified, unknown	-1.57809	0.0886968	85.2473	134.569
PA1474	PA1474	1600415	1601893	-	hypothetical protein	Hypothetical, unclassified, unknown	1.2302	0.225759	1066.57	868.27
PA1475	ccmA	1602179	1602880	+	heme exporter protein CcmA	Transport of small molecules	-1.73271	0.00390942	191.583	330.833
PA1476	ccmB	1602877	1603548	+	heme exporter protein CcmB	Membrane Proteins	-1.40066	0.130677	162.423	227.082
PA1477	ccmC	1603671	1604429	+	heme exporter protein CcmC	Membrane Proteins	-1.07121	0.784358	399.663	428.848
PA1478	PA1478	1604426	1604602	+	hypothetical protein	Hypothetical, unclassified, unknown	-1.11673	NA	44.4799	48.6418
PA1479	ccmE	1604599	1605087	+	cytochrome C-type biogenesis protein CcmE	Energy Metabolism	-1.27971	0.242249	294.178	375.67
PA1480	ccmF	1605088	1607061	+	cytochrome C-type biogenesis protein CcmF	Energy Metabolism	-1.01781	0.950688	1295.68	1316.92
PA1481	ccmG	1607065	1607607	+	cytochrome C biogenesis protein CcmG	Energy Metabolism	1.17024	0.543128	304.613	258.925
PA1482	ccmH	1607604	1608071	+	cytochrome C-type biogenesis protein CcmH	Energy Metabolism	1.01851	0.955179	350.022	343.886
PA1483	cycH	1608068	1609291	+	cytochrome c-type biogenesis protein	Energy Metabolism	-1.10837	0.645827	394.962	436.76
PA1483a	PA1483a	1609318	1609734	+			1.15078	0.758569	93.9348	80.4257
PA1484	PA1484	1609738	1610544	-	probable transcriptional regulator	Transcriptional regulators	-1.04725	0.923366	93.6874	97.8296
PA1485	PA1485	1610745	1612112	+	probable amino acid permease	Membrane Proteins	-1.20436	NA	28.2644	33.9594
PA1486	PA1486	1612126	1613226	+	beta-peptidyl aminopeptidase	Amino acid biosynthesis and metabolism	1.07232	NA	47.7337	45.1392
PA1487	PA1487	1613234	1614649	-	probable carbohydrate kinase	Putative enzymes	-1.06909	NA	49.1314	52.934
PA1488	PA1488	1614670	1615908	-	hypothetical protein	Hypothetical, unclassified, unknown	1.57724	NA	38.0079	24.2915
PA1489	PA1489	1615895	1617085	-	hypothetical protein	Hypothetical, unclassified, unknown	-1.10678	NA	43.4505	48.2806
PA1490	PA1490	1617489	1618265	-	probable transcriptional regulator	Transcriptional regulators	-1.67389	NA	31.1947	52.6316
PA1491	PA1491	1618612	1619847	+	probable transporter	Membrane Proteins	1.54936	0.12155	155.637	100.307
PA1492	PA1492	1619907	1620263	+	hypothetical protein	Hypothetical, unclassified, unknown	-2.71762	NA	10.2738	28.3401
PA1494	PA1494	1621472	1623127	-	mucoidy inhibitor gene A	Transcriptional regulators	-1.02368	0.954346	209.212	215.482
PA1495	PA1495	1623251	1623877	-	hypothetical protein	Hypothetical, unclassified, unknown	1.38007	NA	52.5517	37.4032
PA1496	PA1496	1623864	1624715	-	probable potassium channel	Membrane Proteins	-1.28441	0.542981	61.064	77.5867
PA1497	PA1497	1624781	1625695	-	probable transporter	Membrane Proteins	1.05379	NA	17.0243	16.4967
PA1498	pykF	1626062	1627495	-	pyruvate kinase I	Carbon compound catabolism	1.35042	NA	35.6038	26.467
PA1499	PA1499	1627497	1628762	-	conserved hypothetical protein	Putative enzymes	-1.16579	NA	19.0197	22.4184
PA1500	PA1500	1629059	1629949	-	probable oxidoreductase	Putative enzymes	-1.1946	NA	21.8781	26.1646
PA1501	PA1501	1630024	1630806	-	conserved hypothetical protein	Hypothetical, unclassified, unknown	1.79004	0.0853629	108.352	61.0311
PA1502	gcl	1630902	1632677	-	glyoxylate carboligase	Central intermediary metabolism	1.15472	NA	56.0842	48.8854
PA1503	PA1503	1633006	1633437	+	hypothetical protein	Hypothetical, unclassified, unknown	1.01437	NA	30.8218	30.5156
PA1504	PA1504	1633842	1634492	-	probable transcriptional regulator	Transcriptional regulators	-1.77164	0.0147966	95.4586	168.529
PA1505	moaA2	1634728	1635723	+	molybdopterin biosynthetic protein A2	Biosynthesis of cofactors, prosthetic groups and carriers	-1.1027	0.723607	507.88	558.092
PA1506	PA1506	1635908	1636237	+	hypothetical protein	Hypothetical, unclassified, unknown	1.25155	0.53175	113.296	90.942
PA1507	PA1507	1636329	1637696	-	probable transporter	Membrane Proteins	-1.30777	0.254105	185.156	242.008
PA1508	PA1508	1638379	1638639	-	hypothetical protein	Hypothetical, unclassified, unknown	1.42524	0.274407	147.26	103.692
PA1509	PA1509	1638652	1639794	-	immunity protein, TplEi	Adaptation, Protection	-1.19211	0.358461	734.452	876.367
PA1510	PA1510	1639791	1641500	-	type 6 PGAP1-like effector, TplE	Secreted Factors (toxins, enzymes, alginate)	-1.35299	0.0969745	355.08	479.421
PA1511	PA1511	1641497	1644025	-	VgrG2a	Hypothetical, unclassified, unknown	1.12401	0.766234	119.062	105.02
PA1512	hcpA	1644207	1644725	-	secreted protein Hcp	Secreted Factors (toxins, enzymes, alginate)	-2.51082	NA	7.18186	17.7651
PA1513	PA1513	1645211	1646488	-	hypothetical protein	Membrane Proteins	1.26479	0.338729	249.27	197.171
PA1514	PA1514	1646537	1647046	-	ureidoglycolate hydrolaseYbbT	Hypothetical, unclassified, unknown	-1.03579	0.945689	89.5708	93.4198
PA1515	alc	1647101	1648099	-	allantoicase	Carbon compound catabolism	-1.05814	0.892824	154.548	164.724
PA1516	PA1516	1648117	1648632	-	hypothetical protein	Hypothetical, unclassified, unknown	1.25761	0.602773	88.3748	70.699
PA1517	PA1517	1648629	1649555	-	conserved hypothetical protein	Hypothetical, unclassified, unknown	1.51807	0.129983	240.16	159.709
PA1518	PA1518	1649928	1650308	+	conserved hypothetical protein	Hypothetical, unclassified, unknown	1.8453	0.0913329	92.8831	50.4561
PA1519	PA1519	1650549	1651898	-	probable transporter	Membrane Proteins	-1.22438	NA	42.0304	52.5728
PA1520	PA1520	1652273	1653052	+	Uric acid and glyoxylate metabolism regulator, UgmR	Transcriptional regulators	-1.21143	0.331731	405.313	490.299
PA1521	PA1521	1653106	1654410	-	probable guanine deaminase	Nucleotide biosynthesis and metabolism	-1.24367	0.415055	143.938	178.801
PA1522	PA1522	1654480	1655319	-	hypothetical protein	Hypothetical, unclassified, unknown	-1.02042	0.959603	167.254	170.704
PA1523	xdhB	1655346	1657745	-	xanthine dehydrogenase	Nucleotide biosynthesis and metabolism	1.1883	0.499292	395.454	333.857
PA1524	xdhA	1657738	1659192	-	xanthine dehydrogenase	Nucleotide biosynthesis and metabolism	1.48067	0.0865718	332.945	226.36
PA1525	alkB2	1659413	1660546	-	alkane-1-monooxygenase 2	Carbon compound catabolism	1.25397	0.438939	166.266	132.091
PA1526	PA1526	1660727	1661386	+	probable transcriptional regulator	Transcriptional regulators	-1.82536	0.00304955	192.508	349.925
PA1527	PA1527	1661412	1664900	+	conserved hypothetical protein	Hypothetical, unclassified, unknown	1.00099	0.995827	1675.22	1671.99
PA1528	zipA	1665065	1665934	+	cell division protein ZipA	Cell division	-1.00193	0.992321	1814.55	1817.32
PA1529	lig	1666025	1668409	+	DNA ligase	DNA replication, recombination, modification and repair	1.07994	0.71679	714.959	662.758
PA1530	PA1530	1668455	1668832	+	hypothetical protein	Hypothetical, unclassified, unknown	1.15396	0.681648	127.188	109.673
PA1530.1	ffs	1668840	1669799	+	4.5S RNA	Non-coding RNA gene	3.94462	NA	39.9183	10.2727
PA1531	PA1531	1669086	1669952	-	hypothetical protein	Hypothetical, unclassified, unknown	-2.2432	NA	3.63137	8.39955
PA1532	dnaX	1669989	1672034	+	DNA polymerase subunits gamma and tau	DNA replication, recombination, modification and repair	-1.5778	0.000563675	906.919	1429.81
PA1533	PA1533	1672080	1672406	+	conserved hypothetical protein	Hypothetical, unclassified, unknown	-1.17286	0.372466	1166.8	1370.29
PA1534	recR	1672485	1673081	+	recombination protein RecR	DNA replication, recombination, modification and repair	-1.68457	0.0177041	179.686	300.981
PA1535	PA1535	1673204	1674352	+	citronellyl-CoA dehydrogenase	Putative enzymes	-1.51404	0.167307	78.0432	117.165
PA1536	PA1536	1674365	1674904	-	conserved hypothetical protein	Hypothetical, unclassified, unknown	-1.00346	NA	56.4122	56.9826
PA1537	PA1537	1674978	1675865	-	probable short-chain dehydrogenase	Putative enzymes	1.1705	NA	35.7518	31.4227
PA1538	PA1538	1675862	1677445	-	probable flavin-containing monooxygenase	Putative enzymes	-1.25217	0.577153	60.9152	76.6207
PA1539	PA1539	1677559	1678407	+	hypothetical protein	Hypothetical, unclassified, unknown	-1.1795	0.699041	74.3126	86.9522
PA1540	PA1540	1678261	1678590	-	conserved hypothetical protein	Membrane Proteins	10.1126	NA	7.54145	0
PA1541	PA1541	1678584	1678952	-	probable drug efflux transporter	Membrane Proteins	3.35373	NA	20.1298	5.92169
PA1543	apt	1680437	1680985	-	adenine phosphoribosyltransferase	Nucleotide biosynthesis and metabolism	-1.64413	0.0320839	231.154	378.324
PA1544	anr	1681071	1681805	-	transcriptional regulator Anr	Transcriptional regulators	-1.73766	0.0121282	2446.32	4248.58
PA1545	PA1545	1682051	1682518	+	hypothetical protein	Hypothetical, unclassified, unknown	1.17647	0.547041	1039.49	885.741
PA1546	hemN	1682567	1683949	-	oxygen-independent coproporphyrinogen III oxidase	Biosynthesis of cofactors, prosthetic groups and carriers	1.19476	0.617155	5252.96	4398.82
PA1547	PA1547	1684077	1684760	-	hypothetical protein	Membrane Proteins	1.2501	0.48888	137.884	109.975
PA1548	PA1548	1684753	1684962	-	conserved hypothetical protein	Hypothetical, unclassified, unknown	-1.12117	0.724779	140.513	158.5
PA1549	PA1549	1684941	1687376	-	CopA2	Membrane Proteins	-1.0129	0.960308	855.034	865.969
PA1550	PA1550	1687373	1687912	-	hypothetical protein	Hypothetical, unclassified, unknown	-1.13314	0.514353	1940.59	2201.1
PA1551	PA1551	1687924	1689339	-	probable ferredoxin	Energy Metabolism	1.00331	0.986021	4574.34	4560.44
PA1552	ccoP1	1689557	1690513	-	Cytochrome c oxidase, cbb3-type, CcoP subunit	Central intermediary metabolism	-1.0214	0.924103	3129.54	3195.52
PA1552.1	ccoQ1	1690510	1690695	-	Cytochrome c oxidase, cbb3-type, CcoQ subunit	Central intermediary metabolism	-1.18287	0.509968	265.567	315.126
PA1553	ccoO1	1690701	1691312	-	Cytochrome c oxidase, cbb3-type, CcoO subunit	Central intermediary metabolism	-1.03061	0.885186	1743.61	1796.96
PA1554	ccoN1	1691327	1692754	-	Cytochrome c oxidase, cbb3-type, CcoN subunit	Central intermediary metabolism	-1.48108	0.0317504	1991.42	2947.57
PA1555	ccoP2	1693119	1694045	-	Cytochrome c oxidase, cbb3-type, CcoP subunit	Central intermediary metabolism	-1.37499	0.189331	5394.71	7419.48
PA1555.1	ccoQ2	1694042	1694227	-	Cytochrome c oxidase, cbb3-type, CcoQ subunit	Central intermediary metabolism	-1.86342	0.00885607	516.871	964.478
PA1556	ccoO2	1694233	1694841	-	Cytochrome c oxidase, cbb3-type, CcoO subunit	Central intermediary metabolism	-1.28229	0.36433	3446.23	4421.04
PA1557	ccoN2	1694852	1696279	-	Cytochrome c oxidase, cbb3-type, CcoN subunit	Central intermediary metabolism	-1.01044	0.9763	9430.36	9531.11
PA1558	PA1558	1696467	1697099	+	hypothetical protein	Hypothetical, unclassified, unknown	-1.14878	NA	48.9113	55.4706
PA1561	aer	1698382	1699947	-	aerotaxis receptor Aer	Adaptation, Protection	1.48857	0.130388	2075.51	1396.48
PA1562	acnA	1700320	1703052	-	aconitate hydratase 1	Energy Metabolism	1.36759	0.160356	4403.66	3221.22
PA1563	PA1563	1703379	1704437	+	conserved hypothetical protein	Hypothetical, unclassified, unknown	-1.06464	0.836772	295.194	313.673
PA1565	PA1565	1704793	1706103	-	FAD-dependent oxidoreductase	Carbon compound catabolism	-1.15464	NA	60.8617	69.4895
PA1566	PA1566	1706172	1707536	-	Glutamylpolyamine synthetase	Carbon compound catabolism	1.28391	NA	51.9763	41.0906
PA1567	PA1567	1708004	1709401	-	conserved hypothetical protein	Hypothetical, unclassified, unknown	1.56739	0.23152	88.3438	56.6802
PA1568	PA1568	1709412	1709765	-	conserved hypothetical protein	Hypothetical, unclassified, unknown	1.01262	NA	10.0177	9.66789
PA1569	PA1569	1709821	1711191	-	probable major facilitator superfamily (MFS) transporter	Membrane Proteins	1.32789	NA	47.7787	35.2277
PA1570	PA1570	1711569	1712450	+	probable transcriptional regulator	Transcriptional regulators	-1.13276	0.708225	122.82	138.92
PA1571	PA1571	1712519	1712698	-	hypothetical protein	Hypothetical, unclassified, unknown	-1.62354	9.46018e-05	1338.46	2172.57
PA1572	PA1572	1712908	1714053	+	conserved hypothetical protein	Hypothetical, unclassified, unknown	1.41029	0.0671609	465.579	330.472
PA1573	PA1573	1714064	1714660	+	conserved hypothetical protein	Hypothetical, unclassified, unknown	1.04904	0.906785	135.138	128.648
PA1574	PA1574	1714778	1715059	-	conserved hypothetical protein	Hypothetical, unclassified, unknown	-1.99572	1.23991e-05	252.398	502.806
PA1575	PA1575	1715154	1715705	-	hypothetical protein	Hypothetical, unclassified, unknown	-1.10033	0.777516	253.473	280.503
PA1576	PA1576	1715809	1716675	+	probable 3-hydroxyisobutyrate dehydrogenase	Putative enzymes	-1.02114	0.955179	354.487	360.198
PA1577	PA1577	1716682	1717023	-	hypothetical protein	Membrane Proteins	-1.14991	0.659195	122.694	141.7
PA1578	PA1578	1717139	1717894	+	hypothetical protein	Hypothetical, unclassified, unknown	1.36322	0.180345	254.78	186.596
PA1578a	PA1578a	1717998	1718252	+			-1.01258	NA	29.8149	30.5156
PA1579	PA1579	1718386	1718994	+	putative lipid binding protein	Hypothetical, unclassified, unknown	-1.64569	0.00730425	1438.42	2364.7
PA1580	gltA	1719109	1720395	-	citrate synthase	Energy Metabolism	-1.68903	6.79477e-06	3954.39	6679.77
PA1581	sdhC	1720744	1721130	+	succinate dehydrogenase (C subunit)	Energy Metabolism	-1.88631	1.19698e-08	3572.6	6738.26
PA1582	sdhD	1721124	1721492	+	succinate dehydrogenase (D subunit)	Energy Metabolism	-1.54782	0.000976527	1876.03	2901.84
PA1583	sdhA	1721496	1723268	+	succinate dehydrogenase (A subunit)	Energy Metabolism	-1.04122	0.847858	12972.9	13509.6
PA1584	sdhB	1723280	1723987	+	succinate dehydrogenase (B subunit)	Energy Metabolism	-1.00831	0.97317	9748.02	9831.17
PA1585	sucA	1724244	1727075	+	2-oxoglutarate dehydrogenase (E1 subunit)	Amino acid biosynthesis and metabolism	1.12748	0.545222	20103.9	17832.3
PA1586	sucB	1727118	1728347	+	dihydrolipoamide succinyltransferase (E2 subunit)	Energy Metabolism	1.1595	0.531799	5743.64	4955.48
PA1587	lpdG	1728416	1729852	+	dihydrolipoamide dehydrogenase Lpd	Amino acid biosynthesis and metabolism	1.13412	0.492459	11602.5	10232.5
PA1588	sucC	1730181	1731347	+	succinyl-CoA synthetase beta chain	Energy Metabolism	-1.04531	0.794161	8564.84	8953.38
PA1589	sucD	1731347	1732234	+	succinyl-CoA synthetase alpha chain	Energy Metabolism	1.05546	0.790911	8914.71	8448.43
PA1590	braB	1732545	1733858	+	branched chain amino acid transporter	Transport of small molecules	-1.17141	0.540106	532.537	621.659
PA1591	PA1591	1734004	1734768	+	hypothetical protein	Membrane Proteins	-1.3529	0.423391	56.6593	76.9231
PA1592	PA1592	1734827	1735063	-	hypothetical protein	Hypothetical, unclassified, unknown	-1.74836	3.79628e-05	4870.08	8516.01
PA1593	PA1593	1735236	1735709	+	hypothetical protein	Hypothetical, unclassified, unknown	-2.52323	NA	37.2755	93.4786
PA1594	PA1594	1735706	1736152	+	hypothetical protein	Hypothetical, unclassified, unknown	-1.36695	NA	41.6215	57.5873
PA1595	PA1595	1736189	1737418	+	hypothetical protein	Membrane Proteins	-1.18734	0.646254	102.263	121.155
PA1596	htpG	1737536	1739440	+	heat shock protein HtpG	Chaperones & heat shock proteins	1.33961	0.137573	4288.56	3203.71
PA1597	PA1597	1739508	1740233	+	hypothetical protein	Hypothetical, unclassified, unknown	1.09687	0.732324	294.73	269.382
PA1598	PA1598	1740244	1741065	-	conserved hypothetical protein	Putative enzymes	1.22875	0.566302	106.267	86.591
PA1599	PA1599	1741146	1741928	+	probable transcriptional regulator	Transcriptional regulators	-1.25843	0.535662	68.794	86.2886
PA1600	PA1600	1741939	1743240	-	probable cytochrome c	Energy Metabolism	1.57843	NA	41.5722	26.467
PA1601	PA1601	1743290	1745536	-	probable aldehyde dehydrogenase	Putative enzymes	1.15485	0.732669	86.3125	75.3524
PA1602	PA1602	1745533	1746024	-	probable oxidoreductase	Carbon compound catabolism	-1.20099	NA	25.0017	29.6084
PA1603	PA1603	1746231	1746653	-	probable transcriptional regulator	Transcriptional regulators	-1.55694	0.117754	78.6364	121.819
PA1605	PA1605	1747596	1748630	+	hypothetical protein	Hypothetical, unclassified, unknown	-1.01528	0.97382	112.653	114.629
PA1606	PA1606	1748699	1749175	+	hypothetical protein	Hypothetical, unclassified, unknown	1.45937	NA	52.6549	35.8325
PA1607	PA1607	1749349	1749789	-	putative DNA-binding protein	Hypothetical, unclassified, unknown	1.07808	0.796989	772.08	718.296
PA1608	PA1608	1749895	1751520	-	probable chemotaxis transducer	Adaptation, Protection	-1.17528	0.530462	201.056	236.993
PA1609	fabB	1751674	1752891	-	beta-ketoacyl-ACP synthase I	Fatty acid and phospholipid metabolism	1.18129	0.318018	2586	2187.3
PA1610	fabA	1752903	1753418	-	beta-hydroxydecanoyl-ACP dehydrase	Fatty acid and phospholipid metabolism	-1.21561	0.281171	656.404	798.537
PA1611	PA1611	1753607	1755562	-	hybrid sensor kinase	Transcriptional regulators	-1.1717	0.459236	325.08	380.928
PA1612	PA1612	1755559	1756317	-	hypothetical protein	Hypothetical, unclassified, unknown	-1.1614	NA	60.9741	70.699
PA1613	PA1613	1756489	1758597	-	hypothetical protein	Membrane Proteins	-1.10104	0.712212	248.255	272.885
PA1614	gpsA	1758748	1759770	+	glycerol-3-phosphate dehydrogenase, biosynthetic	Central intermediary metabolism	-1.13523	0.59725	317.597	359.534
PA1615	PA1615	1759784	1760125	+	probable lipase	Putative enzymes	-1.03977	0.923366	152.432	158.558
PA1616	PA1616	1760122	1760586	+	conserved hypothetical protein	Hypothetical, unclassified, unknown	-1.12688	0.715618	134.167	151.973
PA1617	PA1617	1760713	1762380	+	probable AMP-binding enzyme	Putative enzymes	1.54804	0.00256951	1212.61	784.518
PA1618	PA1618	1762433	1762870	+	thiolester hydrolase	Hypothetical, unclassified, unknown	1.07839	0.843539	146.913	135.535
PA1619	PA1619	1762928	1763752	+	probable transcriptional regulator	Transcriptional regulators	1.33286	NA	48.6822	36.7396
PA1620	PA1620	1763793	1764434	+	hypothetical protein	Membrane Proteins	1.53005	NA	3.11453	2.17548
PA1621	PA1621	1764536	1765348	+	probable hydrolase	Putative enzymes	1.38794	0.263575	168.688	122.365
PA1622	PA1622	1765345	1766205	+	probable hydrolase	Putative enzymes	1.21269	0.620576	123.084	100.366
PA1623	PA1623	1766285	1766947	+	conserved hypothetical protein	Hypothetical, unclassified, unknown	-1.35521	0.337456	236.619	318.864
PA1624	PA1624	1766956	1767762	+	hypothetical protein	Hypothetical, unclassified, unknown	-1.03018	0.926579	276.623	284.123
PA1625	PA1625	1767928	1768995	+	conserved hypothetical protein	Membrane Proteins	-1.01766	0.972426	98.6453	99.4003
PA1626	PA1626	1769047	1770321	-	probable major facilitator superfamily (MFS) transporter	Membrane Proteins	-1.2662	NA	33.541	42.0566
PA1627	PA1627	1770337	1770984	-	probable transcriptional regulator	Transcriptional regulators	2.29974	NA	46.8801	20.8477
PA1628	PA1628	1771122	1772651	-	probable 3-hydroxyacyl-CoA dehydrogenase	Putative enzymes	1.40248	NA	65.3559	47.0123
PA1629	PA1629	1772655	1773440	-	probable enoyl-CoA hydratase/isomerase	Carbon compound catabolism	-1.14155	NA	33.7521	38.9151
PA1630	PA1630	1773682	1774548	+	probable transcriptional regulator	Transcriptional regulators	-1.27458	0.458162	93.5617	120.189
PA1631	PA1631	1774603	1775757	+	probable acyl-CoA dehydrogenase	Putative enzymes	1.05906	NA	66.2368	62.2995
PA1632	kdpF	1775849	1776034	+	KdpF protein	Transport of small molecules	-1.12159	NA	1.82921	1.8731
PA1633	kdpA	1776045	1777739	+	potassium-transporting ATPase, A chain	Transport of small molecules	1.78684	0.0621975	132.828	74.4452
PA1634	kdpB	1777751	1779823	+	potassium-transporting ATPase, B chain	Transport of small molecules	1.92202	NA	34.7587	18.0674
PA1635	kdpC	1779877	1780428	+	potassium-transporting ATPase, C chain	Transport of small molecules	2.40326	NA	9.68966	4.04858
PA1636	kdpD	1780536	1783193	+	two-component sensor KdpD	Two-component regulatory system	1.30668	0.264679	297.158	226.78
PA1637	kdpE	1783294	1783986	+	two-component response regulator KdpE	Transcriptional regulators	1.37809	0.362318	113.296	81.3329
PA1638	PA1638	1784108	1785016	+	conserved hypothetical protein	Hypothetical, unclassified, unknown	-2.3817	NA	36.053	85.3815
PA1639	PA1639	1785127	1785732	+	hypothetical protein	Hypothetical, unclassified, unknown	1.08362	0.873639	76.56	71.0014
PA1640	PA1640	1785736	1786773	-	conserved hypothetical protein	Hypothetical, unclassified, unknown	-1.56995	0.0954342	185.785	289.801
PA1641	PA1641	1786888	1787166	+	hypothetical protein	Hypothetical, unclassified, unknown	1.02101	0.960308	221.733	218.867
PA1642	selD	1787250	1788284	+	selenophosphate synthetase	Translation, post-translational modification, degradation	-1.20895	0.304482	629.904	760.16
PA1643	PA1643	1788284	1789393	+	conserved hypothetical protein	Hypothetical, unclassified, unknown	1.11543	0.604687	613.051	548.306
PA1643a	PA1643a	1789372	1789719	-			1.06856	0.807347	319.894	298.747
PA1644	PA1644	1789857	1790465	+	conserved hypothetical protein	Hypothetical, unclassified, unknown	-1.10016	0.744628	188.899	208.049
PA1645	PA1645	1790472	1790879	-	hypothetical protein	Hypothetical, unclassified, unknown	-1.12002	0.800688	75.1174	83.206
PA1646	PA1646	1791080	1793038	+	probable chemotaxis transducer	Adaptation, Protection	1.40119	0.227629	188.756	133.964
PA1647	PA1647	1793019	1794740	-	probable sulfate transporter	Membrane Proteins	-1.23858	0.40118	182.787	227.325
PA1648	PA1648	1794883	1795887	-	probable oxidoreductase	Putative enzymes	1.1285	0.798083	101.283	90.8831
PA1649	PA1649	1796138	1796899	+	probable short-chain dehydrogenase	Putative enzymes	1.32863	NA	66.8388	50.4561
PA1650	PA1650	1797058	1797951	+	probable transporter	Membrane Proteins	-1.04505	0.903287	256.174	269.323
PA1651	PA1651	1797958	1799154	-	probable transporter	Membrane Proteins	1.23639	0.462609	222.305	178.558
PA1652	PA1652	1799385	1800020	+	hypothetical protein	Membrane Proteins	1.0209	0.968721	81.6385	79.1574
PA1653	PA1653	1800071	1800547	-	probable transcriptional regulator	Transcriptional regulators	-1.14244	NA	61.8099	70.3966
PA1654	PA1654	1800629	1801795	+	probable aminotransferase	Putative enzymes	-1.14445	0.63481	161.906	185.025
PA1655	PA1655	1801851	1802453	+	probable glutathione S-transferase	Putative enzymes	-1.37009	0.209044	138.721	190.586
PA1656	PA1656	1803626	1805182	+	HsiA2	Protein secretion/export apparatus	-1.17473	0.357099	1353.79	1590.06
PA1657	PA1657	1805218	1805724	+	HsiB2	Protein secretion/export apparatus	1.12307	0.588294	738.228	657.198
PA1658	PA1658	1805753	1807228	+	HsiC2	Protein secretion/export apparatus	1.03669	0.897263	845.699	814.059
PA1659	PA1659	1807241	1807648	+	HsiF2	Protein secretion/export apparatus	1.21831	0.540106	170.572	138.677
PA1660	PA1660	1808193	1809773	+	HsiG2	Protein secretion/export apparatus	-1.00171	0.994435	508.664	508.971
PA1661	PA1661	1809737	1810744	+	HsiH2	Protein secretion/export apparatus	-1.07276	0.835135	272.071	292.405
PA1662	PA1662	1810751	1813384	+	clpV2	Protein secretion/export apparatus	1.10322	0.698972	684.742	621.004
PA1663	PA1663	1813395	1814906	+	Sfa2	Protein secretion/export apparatus	1.1077	0.738401	279.968	252.885
PA1664	PA1664	1814995	1815135	+	OrfX	Protein secretion/export apparatus	-1.96065	NA	15.429	29.6084
PA1665	PA1665	1815153	1816346	+	Fha2	Protein secretion/export apparatus	-1.12644	0.718482	267.609	300.318
PA1666	PA1666	1816352	1816858	+	Lip2	Protein secretion/export apparatus	1.43505	0.26041	173.611	120.55
PA1667	PA1667	1816855	1818186	+	HsiJ2	Protein secretion/export apparatus	1.39462	0.159457	392.074	280.075
PA1668	PA1668	1818189	1819058	+	DotU2	Protein secretion/export apparatus	1.1665	0.641311	196.311	168.772
PA1669	PA1669	1819074	1822601	+	IcmF2	Membrane Proteins	1.05899	0.854894	607.787	572.598
PA1670	stp1	1822601	1823329	+	Stp1	Protein secretion/export apparatus	1.23525	0.649793	124.996	99.7615
PA1671	stk1	1823326	1824315	+	Stk1	Protein secretion/export apparatus	1.2537	0.424376	186.778	148.588
PA1672	PA1672	1824343	1824723	-	hypothetical protein	Hypothetical, unclassified, unknown	1.0034	0.991885	283.965	283.157
PA1674	folE2	1825495	1826040	-	GTP cyclohydrolase I precursor	Biosynthesis of cofactors, prosthetic groups and carriers	-1.40999	0.0627436	836.492	1177.46
PA1675	PA1675	1826118	1826675	-	conserved hypothetical protein	Hypothetical, unclassified, unknown	-1.36444	0.273147	105.099	143.271
PA1676	PA1676	1826732	1827052	-	hypothetical protein	Membrane Proteins	-1.25245	NA	45.0596	56.6802
PA1677	PA1677	1827225	1827821	-	conserved hypothetical protein	Hypothetical, unclassified, unknown	-1.10352	0.71679	239.873	265.333
PA1678	PA1678	1827992	1828906	+	probable DNA methylase	Putative enzymes	-1.31776	0.242249	242.673	318.141
PA1679	PA1679	1828931	1829710	-	hypothetical protein	Hypothetical, unclassified, unknown	1.01577	0.964942	377.219	372.713
PA1680	PA1680	1829788	1830771	-	hypothetical protein	Hypothetical, unclassified, unknown	1.13946	NA	41.4956	37.042
PA1681	aroC	1830879	1831970	+	chorismate synthase	Amino acid biosynthesis and metabolism	-1.90752	0.00170704	261.545	496.699
PA1682	PA1682	1832014	1833165	+	probable MFS metabolite transporter	Membrane Proteins	-1.0909	NA	49.5941	54.2023
PA1683	PA1683	1833162	1833779	+	probable sugar aldolase	Putative enzymes	-1.56384	0.0246358	187.825	292.825
PA1684	PA1684	1833776	1834321	+	1,2-dihydroxy-3-keto-5-methylthiopentene dioxygenase MtnD	Amino acid biosynthesis and metabolism	-1.00592	0.983394	450.997	451.804
PA1685	masA	1834393	1835142	+	enolase-phosphatase E-1	Amino acid biosynthesis and metabolism	-1.23291	0.464807	255.586	313.186
PA1686	alkA	1835325	1836218	-	DNA-3-methyladenine glycosidase II	DNA replication, recombination, modification and repair	1.06506	0.809176	391.924	367.27
PA1687	speE	1836367	1837227	+	spermidine synthase	Amino acid biosynthesis and metabolism	-1.33452	0.254105	146.738	196.81
PA1688	PA1688	1837388	1838257	+	hypothetical protein	Hypothetical, unclassified, unknown	-1.33658	0.211966	168.666	224.906
PA1689	PA1689	1838260	1840362	+	conserved hypothetical protein	Hypothetical, unclassified, unknown	1.15626	0.471926	574.266	495.918
PA1690	pscU	1840468	1841517	-	translocation protein in type III secretion	Protein secretion/export apparatus	-1.1104	0.8123	74.0477	81.6353
PA1691	pscT	1841514	1842302	-	translocation protein in type III secretion	Protein secretion/export apparatus	1.6673	NA	43.4279	26.1646
PA1692	PA1692	1842299	1842565	-	probable translocation protein in type III secretion	Protein secretion/export apparatus	1.28162	NA	72.0877	56.6802
PA1693	pscR	1842568	1843221	-	translocation protein in type III secretion	Protein secretion/export apparatus	-1.5709	0.0643797	112.442	176.928
PA1694	pscQ	1843218	1844147	-	translocation protein in type III secretion	Protein secretion/export apparatus	-1.0389	0.928868	202.686	210.888
PA1695	pscP	1844144	1845253	-	translocation protein in type III secretion	Protein secretion/export apparatus	-1.22056	0.498885	212.848	259.529
PA1696	pscO	1845241	1845717	-	translocation protein in type III secretion	Protein secretion/export apparatus	1.41355	0.318774	108.321	77.2255
PA1697	PA1697	1845714	1847036	-	ATP synthase in type III secretion system	Protein secretion/export apparatus	-1.72699	0.00114867	363.779	628.614
PA1699	PA1699	1848074	1848352	+	Pcr1	Protein secretion/export apparatus	-1.30509	NA	26.1117	33.9594
PA1700	PA1700	1848339	1848710	+	Pcr2	Protein secretion/export apparatus	-1.10733	NA	44.0394	49.4902
PA1701	PA1701	1848707	1849072	+	Pcr3	Protein secretion/export apparatus	1.3423	NA	37.6844	28.0377
PA1702	PA1702	1849077	1849406	+	Pcr4	Protein secretion/export apparatus	1.25196	NA	22.3501	17.1603
PA1703	pcrD	1849403	1851523	+	type III secretory apparatus protein PcrD	Protein secretion/export apparatus	-1.16156	0.542981	332.409	387.698
PA1704	pcrR	1851520	1851954	+	transcriptional regulator protein PcrR	Transcriptional regulators	1.29612	NA	36.651	28.0377
PA1705	pcrG	1851982	1852278	+	regulator in type III secretion	Protein secretion/export apparatus	1.0836	0.873609	87.1571	80.9717
PA1706	pcrV	1852288	1853172	+	type III secretion protein PcrV	Protein secretion/export apparatus	-1.04238	0.894103	443.126	460.505
PA1707	pcrH	1853181	1853684	+	regulatory protein PcrH	Protein secretion/export apparatus	-1.07863	0.809176	243.8	263.217
PA1708	popB	1853665	1854837	+	translocator protein PopB	Protein secretion/export apparatus	-1.04888	0.876637	882.644	926.093
PA1709	popD	1854849	1855736	+	Translocator outer membrane protein PopD precursor	Protein secretion/export apparatus	1.15534	0.482507	754.115	652.603
PA1710	exsC	1855862	1856299	+	ExsC, exoenzyme S synthesis protein C precursor.	Protein secretion/export apparatus	-1.36273	0.0183874	1224.47	1668.07
PA1711	PA1711	1856308	1856553	+	ExsE	Protein secretion/export apparatus	1.50032	0.0158879	570.517	380.021
PA1712	exsB	1856562	1856975	+	exoenzyme S synthesis protein B	Protein secretion/export apparatus	1.11005	0.699041	401.424	360.198
PA1714	exsD	1858207	1859037	+	ExsD	Hypothetical, unclassified, unknown	1.03835	0.880709	1162.46	1118.12
PA1715	pscB	1859071	1859493	+	type III export apparatus protein	Protein secretion/export apparatus	1.17197	0.688533	89.7731	76.9231
PA1716	pscC	1859493	1861295	+	Type III secretion outer membrane protein PscC precursor	Protein secretion/export apparatus	-1.25566	0.276314	282.905	354.822
PA1717	pscD	1861297	1862595	+	type III export protein PscD	Protein secretion/export apparatus	1.04826	0.917839	111.566	105.624
PA1718	pscE	1862558	1862761	+	type III export protein PscE	Chaperones & heat shock proteins	-1.45489	NA	23.6803	35.1689
PA1719	pscF	1862764	1863021	+	type III export protein PscF	Protein secretion/export apparatus	-1.63497	0.0904956	72.2498	118.073
PA1720	pscG	1863024	1863371	+	type III export protein PscG	Chaperones & heat shock proteins	1.4317	0.318774	95.0584	66.3481
PA1721	pscH	1863368	1863799	+	type III export protein PscH	Protein secretion/export apparatus	-1.14812	NA	45.3786	52.0268
PA1722	pscI	1863799	1864137	+	type III export protein PscI	Protein secretion/export apparatus	-1.02197	NA	41.1988	42.3589
PA1723	pscJ	1864134	1864880	+	type III export protein PscJ	Protein secretion/export apparatus	1.30382	0.484738	94.8696	73.4793
PA1724	pscK	1864889	1865515	+	type III export protein PscK	Protein secretion/export apparatus	-1.18534	NA	18.2603	20.9065
PA1725	pscL	1865494	1866138	+	type III export protein PscL	Protein secretion/export apparatus	-1.04149	NA	63.7245	65.7433
PA1726	bglX	1866241	1868535	-	BglX	Carbon compound catabolism	1.01194	0.967516	425.829	420.507
PA1727	mucR	1868706	1870763	-	MucR	Cell wall / LPS / capsule	-1.26978	0.162312	559.628	709.342
PA1728	PA1728	1871116	1871457	+	hypothetical protein	Hypothetical, unclassified, unknown	1.53864	0.0714706	4176.85	2716.62
PA1729	PA1729	1871555	1872202	+	conserved hypothetical protein	Hypothetical, unclassified, unknown	1.68803	0.00159414	657.081	388.177
PA1730	PA1730	1872602	1874014	+	conserved hypothetical protein	Hypothetical, unclassified, unknown	1.55494	0.0462761	398.861	256.086
PA1731	PA1731	1874017	1874970	+	conserved hypothetical protein	Hypothetical, unclassified, unknown	1.36085	0.3028	155.821	114.629
PA1732	PA1732	1874967	1875767	+	conserved hypothetical protein	Hypothetical, unclassified, unknown	1.21768	0.487462	227.733	187.503
PA1733	PA1733	1875849	1876580	+	conserved hypothetical protein	Hypothetical, unclassified, unknown	1.09019	0.720925	463.768	426.37
PA1734	PA1734	1876588	1877409	-	hypothetical protein	Hypothetical, unclassified, unknown	-1.2265	0.565595	83.7551	103.39
PA1735	PA1735	1877522	1878409	+	hypothetical protein	Membrane Proteins	1.24632	0.5818	90.9282	73.7817
PA1737	PA1737	1880199	1882343	+	probable 3-hydroxyacyl-CoA dehydrogenase	Putative enzymes	1.18633	0.548337	238.524	201.522
PA1738	PA1738	1882595	1883509	-	probable transcriptional regulator	Transcriptional regulators	1.04761	0.902985	166.765	159.465
PA1739	PA1739	1883661	1884632	+	probable oxidoreductase	Putative enzymes	-1.37785	NA	31.096	43.2661
PA1740	PA1740	1884655	1885653	+	hypothetical protein	Hypothetical, unclassified, unknown	-1.15998	NA	54.9964	62.9631
PA1741	PA1741	1885662	1886033	-	hypothetical protein	Hypothetical, unclassified, unknown	1.29181	NA	65.3153	51.0609
PA1742	PA1742	1886278	1887000	+	Glutamine amidotransferase class I	Carbon compound catabolism	1.42793	0.07025	2719.99	1906.95
PA1743	PA1743	1887058	1887297	-	hypothetical protein	Hypothetical, unclassified, unknown	1.33779	NA	8.04475	5.92169
PA1744	PA1744	1887325	1887543	-	hypothetical protein	Hypothetical, unclassified, unknown	-1.0715	NA	9.24469	9.66789
PA1745	PA1745	1887698	1888186	-	hypothetical protein	Hypothetical, unclassified, unknown	1.12503	0.709039	417.469	372.957
PA1746	PA1746	1888407	1888913	+	hypothetical protein	Hypothetical, unclassified, unknown	1.29652	0.103863	3830.21	2956.31
PA1747	PA1747	1888985	1889173	-	hypothetical protein	Hypothetical, unclassified, unknown	-1.11841	0.703062	184.203	206.175
PA1748	PA1748	1889323	1890012	-	probable enoyl-CoA hydratase/isomerase	Putative enzymes	-1.1923	0.435834	352.706	419.658
PA1749	PA1749	1890196	1890681	+	hypothetical protein	Hypothetical, unclassified, unknown	1.12457	0.566484	793.567	707.234
PA1750	PA1750	1890739	1891815	-	phospho-2-dehydro-3-deoxyheptonate aldolase	Amino acid biosynthesis and metabolism	-1.83311	0.000230587	612.232	1120.42
PA1751	PA1751	1892133	1892510	+	hypothetical protein	Hypothetical, unclassified, unknown	1.11252	0.800061	117.89	104.717
PA1752	PA1752	1892510	1893457	+	hypothetical protein	Hypothetical, unclassified, unknown	-1.12516	0.613108	480.879	542.754
PA1753	PA1753	1893620	1894117	+	conserved hypothetical protein	Hypothetical, unclassified, unknown	1.59734	0.0879181	1100.93	691.35
PA1754	cysB	1894249	1895223	+	transcriptional regulator CysB	Transcriptional regulators	1.04303	0.871081	1727.13	1655.68
PA1755	PA1755	1895280	1895627	-	hypothetical protein	Hypothetical, unclassified, unknown	-1.96159	0.00130123	109.53	214.029
PA1757	thrH	1896630	1897247	+	homoserine kinase	Amino acid biosynthesis and metabolism	-1.00503	0.988041	181.186	181.338
PA1758	pabB	1897290	1898651	-	para-aminobenzoate synthase component I	Biosynthesis of cofactors, prosthetic groups and carriers	-1.172	0.486331	319.822	373.553
PA1759	PA1759	1898816	1901521	+	probable transcriptional regulator	Transcriptional regulators	1.07151	0.800569	1043.03	975.23
PA1760	PA1760	1901524	1904247	+	probable transcriptional regulator	Transcriptional regulators	1.10205	0.597075	956.868	867.539
PA1761	PA1761	1904479	1904916	+	hypothetical protein	Hypothetical, unclassified, unknown	1.32745	0.229074	310.059	234.213
PA1762	PA1762	1904995	1905756	+	hypothetical protein	Hypothetical, unclassified, unknown	1.09376	0.818818	144.216	131.184
PA1763	PA1763	1905797	1906822	+	hypothetical protein	Hypothetical, unclassified, unknown	-1.00891	0.983812	81.854	83.1472
PA1764	PA1764	1906842	1908440	+	hypothetical protein	Hypothetical, unclassified, unknown	-1.02494	0.963779	74.852	77.5279
PA1765	PA1765	1908454	1909641	+	hypothetical protein	Hypothetical, unclassified, unknown	1.41406	0.265619	154.342	110.219
PA1766	PA1766	1909698	1910681	-	hypothetical protein	Hypothetical, unclassified, unknown	-1.12279	0.53236	1142.47	1284.37
PA1767	PA1767	1910685	1912211	-	hypothetical protein	Membrane Proteins	-1.48786	0.0198779	1335.91	1985.65
PA1768	PA1768	1912217	1912756	-	hypothetical protein	Hypothetical, unclassified, unknown	-1.62662	0.0129549	187.339	304.366
PA1769	PA1769	1913047	1913871	-	conserved hypothetical protein	Hypothetical, unclassified, unknown	-1.24042	0.172718	1102.98	1369.69
PA1770	ppsA	1914037	1916412	+	phosphoenolpyruvate synthase	Central intermediary metabolism	-1.06043	0.758032	6073.72	6440.16
PA1771	estX	1916482	1917492	+	EstX	Putative enzymes	-1.1435	NA	49.2664	55.773
PA1772	PA1772	1917599	1918087	+	probable methyltransferase	Biosynthesis of cofactors, prosthetic groups and carriers	1.32621	0.0424528	2813	2120.96
PA1773	cmaX	1918275	1919273	+	CmaX protein	Membrane Proteins	-1.16125	0.451038	514.788	596.587
PA1774	crfX	1919322	1919576	+	CrfX protein	Hypothetical, unclassified, unknown	1.06278	0.898239	116.47	110.219
PA1775	cmpX	1919579	1920403	+	conserved cytoplasmic membrane protein, CmpX protein	Membrane Proteins	1.06101	0.803163	650.161	612.663
PA1776	sigX	1920568	1921065	+	ECF sigma factor SigX	Transcriptional regulators	-1.1642	0.384658	4686.67	5456.68
PA1777	oprF	1921174	1922226	+	Major porin and structural outer membrane porin OprF precursor	Membrane Proteins	1.10171	0.487462	176894	160563
PA1778	cobA	1922295	1923032	-	uroporphyrin-III C-methyltransferase	Biosynthesis of cofactors, prosthetic groups and carriers	-1.01923	0.965479	145.04	148.227
PA1779	PA1779	1923044	1925770	-	assimilatory nitrate reductase	Central intermediary metabolism	1.28123	0.517164	102.788	80.3669
PA1780	nirD	1925797	1926123	-	assimilatory nitrite reductase small subunit	Central intermediary metabolism	-1.08578	NA	3.72127	4.04858
PA1781	nirB	1926176	1928626	-	assimilatory nitrite reductase large subunit	Central intermediary metabolism	-1.05812	NA	58.8927	62.9042
PA1781.1	PA1781.1	1928666	1928886	-	nitrogen assimilation leader A (NalA)	Non-coding RNA gene	-1.1566	NA	1.7303	1.8731
PA1782	PA1782	1928894	1930489	-	probable serine/threonine-protein kinase	Adaptation, Protection	1.79512	NA	25.3252	14.3212
PA1783	nasA	1930564	1931775	-	nitrate transporter	Membrane Proteins	1.64658	NA	16.6424	9.97027
PA1784	PA1784	1932129	1932824	-	hypothetical protein	Hypothetical, unclassified, unknown	1.22717	0.286945	878.153	717.204
PA1785	PA1785	1933054	1933632	-	NasT	Hypothetical, unclassified, unknown	-1.40347	NA	21.8961	31.4227
PA1786	PA1786	1933649	1934857	-	NasS	Hypothetical, unclassified, unknown	-1.91244	NA	23.4557	45.4416
PA1787	acnB	1935035	1937644	-	aconitate hydratase 2	Energy Metabolism	-1.05241	0.804836	6261.89	6592.12
PA1788	PA1788	1938026	1938493	+	hypothetical protein	Hypothetical, unclassified, unknown	-1.27648	0.31616	202.301	257.052
PA1789	PA1789	1938549	1939412	-	hypothetical protein	Hypothetical, unclassified, unknown	1.86831	0.0479648	8125.48	4351.09
PA1790	PA1790	1939583	1940206	+	hypothetical protein	Hypothetical, unclassified, unknown	-1.09384	0.854894	66.2907	72.2697
PA1791	PA1791	1940255	1941586	-	hypothetical protein	Hypothetical, unclassified, unknown	1.04628	0.938022	69.4458	65.7433
PA1792	PA1792	1941720	1942442	-	conserved hypothetical protein	Hypothetical, unclassified, unknown	-1.16148	0.545713	285.989	330.892
PA1793	ppiB	1942447	1942944	-	peptidyl-prolyl cis-trans isomerase B	Chaperones & heat shock proteins	-1.66762	2.23773e-05	2324.19	3877.14
PA1794	glnS	1943067	1944737	+	glutaminyl-tRNA synthetase	Amino acid biosynthesis and metabolism	-1.58767	0.000563675	1224.69	1942.88
PA1795	cysS	1944747	1946129	+	cysteinyl-tRNA synthetase	Amino acid biosynthesis and metabolism	-1.05719	0.81096	1838.9	1941.91
PA1796	folD	1946187	1947041	-	5,10-methylene-tetrahydrofolate dehydrogenase / cyclohydrolase	Nucleotide biosynthesis and metabolism	-1.379	0.183739	184.224	253.608
PA1796.1	PA1796.1	1947320	1947396	+	tRNA-Arg	Non-coding RNA gene	-1.86167	0.000903767	754.709	1403.15
PA1796.2	PA1796.2	1947448	1947523	+	tRNA-His	Non-coding RNA gene	-1.2445	0.544574	98.007	120.609
PA1796.3	PA1796.3	1947578	1947662	+	tRNA-Leu	Non-coding RNA gene	-1.74163	NA	17.3838	30.5156
PA1796.4	PA1796.4	1947729	1947804	+	tRNA-His	Non-coding RNA gene	-1.2118	NA	8.22004	9.66789
PA1797	PA1797	1948502	1950334	-	hypothetical protein	Hypothetical, unclassified, unknown	1.37293	0.34366	136.536	100.551
PA1797a	PA1797a	1947994	1948215	+			1.10611	NA	67.0456	61.0311
PA1798	parS	1950439	1951725	-	two-component sensor, ParS	Two-component regulatory system	-1.28585	0.31278	174.571	223.395
PA1799	parR	1951726	1952433	-	two-component response regulator, ParR	Transcriptional regulators	-1.88078	0.0104721	130.105	243.394
PA1800	tig	1952665	1953975	+	trigger factor	Cell division	-1.59858	0.00739033	5088.45	8131.74
PA1801	clpP	1954069	1954710	+	ClpP	Motility & Attachment	-1.5353	0.0134154	1335.7	2048.26
PA1802	clpX	1954815	1956095	+	ClpX	Cell wall / LPS / capsule	1.05797	0.778842	12072	11410.3
PA1803	lon	1956227	1958623	+	Lon protease	Adaptation, Protection	1.38736	0.0221664	6556.27	4726.13
PA1804	hupB	1958759	1959031	+	DNA-binding protein HU	DNA replication, recombination, modification and repair	-1.14009	0.563575	17079.8	19471.2
PA1804.1	PA1804.1	1959083	1959159	+	tRNA-Asp	Non-coding RNA gene	1.16075	0.566484	1054.69	907.723
PA1805	ppiD	1959263	1961128	+	peptidyl-prolyl cis-trans isomerase D	Chaperones & heat shock proteins	-1.27415	0.0984976	3164.77	4030.48
PA1806	fabI	1961227	1962024	-	NADH-dependent enoyl-ACP reductase	Fatty acid and phospholipid metabolism	1.07392	0.801104	298.964	278.445
PA1807	PA1807	1962046	1963656	-	NppD	Transport of small molecules	1.17038	0.473048	411.523	350.774
PA1808	PA1808	1963658	1964677	-	NppC	Transport of small molecules	-1.14423	0.63225	166.76	190.342
PA1809	PA1809	1964682	1965764	-	NppB	Transport of small molecules	1.13102	0.668282	212.386	188.713
PA1810	PA1810	1965771	1967618	-	NppA2	Transport of small molecules	1.15716	0.429496	880.213	759.496
PA1811	PA1811	1967615	1969444	-	NppA1	Transport of small molecules	-1.26428	0.235623	356.45	451.871
PA1812	mltD	1969635	1971239	-	membrane-bound lytic murein transglycosylase D precursor	Amino acid biosynthesis and metabolism	-1.89821	0.000362118	1785.34	3386.44
PA1813	PA1813	1971317	1972093	-	probable hydroxyacylglutathione hydrolase	Adaptation, Protection	-1.23895	0.348273	306.623	379.962
PA1814	PA1814	1972195	1972956	+	KerV	Hypothetical, unclassified, unknown	1.05609	0.83299	441.288	417.424
PA1815	rnhA	1972959	1973405	+	ribonuclease H	DNA replication, recombination, modification and repair	-1.43498	0.152248	131.102	189.317
PA1816	dnaQ	1973470	1974210	+	DNA polymerase III, epsilon chain	Nucleotide biosynthesis and metabolism	-1.09101	0.758032	296.574	322.434
PA1817	PA1817	1974238	1974627	-	hypothetical protein	Hypothetical, unclassified, unknown	1.12491	0.649793	284.056	253.49
PA1818	ldcA	1974821	1977076	+	lysine decarboxylase	Amino acid biosynthesis and metabolism	1.03343	0.892824	1326.8	1284.43
PA1819	PA1819	1977100	1978455	+	probable amino acid permease	Membrane Proteins	1.42062	0.0913531	619.282	437.188
PA1820	nhaB	1978439	1979941	-	sodium/proton antiporter NhaB	Membrane Proteins	1.43339	0.0635708	516.109	361.534
PA1821	PA1821	1980165	1980977	+	probable enoyl-CoA hydratase/isomerase	Putative enzymes	-1.81722	0.00397072	588.662	1067.3
PA1822	fimL	1981017	1982705	+	hypothetical protein	Motility & Attachment	-1.17602	0.318774	1305.19	1534.1
PA1823	PA1823	1982705	1983541	+	NudC	Hypothetical, unclassified, unknown	1.08351	0.723421	584.557	540.637
PA1824	PA1824	1983509	1984288	-	conserved hypothetical protein	Membrane Proteins	-1.08321	0.845595	121.575	132.94
PA1825	PA1825	1984389	1985033	+	hypothetical protein	Membrane Proteins	-1.07972	0.870447	91.8858	99.3415
PA1826	PA1826	1985030	1985935	-	probable transcriptional regulator	Transcriptional regulators	1.50313	0.1787	189.645	127.623
PA1827	PA1827	1986067	1986828	+	probable short-chain dehydrogenase	Putative enzymes	1.49746	NA	23.851	15.5896
PA1828	PA1828	1986989	1987756	-	probable short-chain dehydrogenase	Putative enzymes	1.19549	0.351655	605.563	507.341
PA1829	PA1829	1987781	1988851	-	hypothetical protein	Putative enzymes	-1.2984	0.180583	286.249	371.319
PA1830	PA1830	1989109	1989423	-	hypothetical protein	Hypothetical, unclassified, unknown	-1.14787	0.331206	3635.62	4172.92
PA1831	PA1831	1989484	1990194	-	hypothetical protein	Hypothetical, unclassified, unknown	-1.56886	0.0184856	197.033	308.415
PA1832	PA1832	1990428	1991453	+	probable protease	Putative enzymes	1.23926	0.404802	478.153	385.094
PA1833	PA1833	1991512	1992504	+	probable oxidoreductase	Putative enzymes	1.50356	0.00407108	1059.15	704.269
PA1833a	PA1833a	1992491	1993366	-			1.18812	0.497839	248.259	208.712
PA1835	PA1835	1993461	1993898	-	hypothetical protein	Hypothetical, unclassified, unknown	-1.22312	0.424601	203.217	249.744
PA1836	PA1836	1994021	1994602	+	probable transcriptional regulator	Transcriptional regulators	1.04223	0.942086	75.4097	71.665
PA1837a	PA1837a	1997217	1997444	-			1.24069	0.411809	2321.01	1872.7
PA1839	PA1839	1997509	1998549	-	hypothetical protein	Hypothetical, unclassified, unknown	-1.51778	0.0830283	115.233	174.45
PA1841	PA1841	1998963	1999460	+	hypothetical protein	Hypothetical, unclassified, unknown	-1.21082	0.460122	254.07	305.996
[truncated: 3,656 more rows]
